# Supplementary material for: 6-Hy­droxy­imino-5α-cholestane
Source: Acta Crystallogr Sect E Struct Rep Online. 2012 Sep 29;68(Pt 10):o3037–8. doi: 10.1107/S1600536812040093 (PMC3470390; doi:10.1107/S1600536812040093)
Supplement: Supplementary file 1 [file e-68-o3037-sup1.cif]

##############################################################################
#                                                                            #
# This CIF contains the data in a paper accepted for publication in          #
# Acta Crystallographica Section E. It conforms to the requirements of       #
# Notes for Authors for Acta Crystallographica Section E, and has been       #
# peer reviewed under the auspices of the IUCr Commission on Journals.       #
#                                                                            #
# Full details of the Crystallographic Information File format               #
# are given in the paper "The Crystallographic Information File (CIF):       #
# a New Standard Archive File for Crystallography" by S. R. Hall, F. H.      #
# Allen and I. D. Brown [Acta Cryst. (1991), A47, 655-685].                  #
#                                                                            #
# The current version of the core CIF dictionary is obtainable from          #
# ftp://ftp.iucr.org/pub/cif_core.dic.                                       #
#                                                                            #
# Software is freely available for graphical display of the structure(s)     #
# in this CIF. For information consult the CIF software page                 #
# http://www.iucr.org/resources/cif/software.                                #
#                                                                            #
# This file may be used for bona fide research purposes within the           #
# scientific community so long as proper attribution is given to the journal # 
# article from which it was obtained.                                        #
#                                                                            #
##############################################################################
data_I
_audit_creation_method     SHELXL97
_chemical_name_systematic
;
6-Hydroxyimino-5\a-cholestane
;
_chemical_name_common     ?
_chemical_formula_moiety     'C27 H47 N1 O1'
_chemical_formula_sum     'C27 H47 N1 O1'
_chemical_formula_iupac     'C27 H47 N1 O1'
_chemical_formula_weight     401.65
_chemical_melting_point     ?
_symmetry_cell_setting     monoclinic
_symmetry_space_group_name_H-M     'P 21'
_symmetry_space_group_name_Hall     'P 2yb'
loop_
    _symmetry_equiv_pos_as_xyz
    'x, y, z'
    '-x, y+1/2, -z'
_cell_length_a     13.7535(7)
_cell_length_b     9.5266(4)
_cell_length_c     18.6810(10)
_cell_angle_alpha     90.00
_cell_angle_beta     102.829(3)
_cell_angle_gamma     90.00
_cell_volume     2386.6(2)
_cell_formula_units_Z     4
_cell_measurement_reflns_used     10665
_cell_measurement_theta_min     1.67
_cell_measurement_theta_max     30.57
_cell_measurement_temperature     100(2)
_exptl_crystal_description     plate
_exptl_crystal_colour     colourless
_exptl_crystal_size_max     0.54
_exptl_crystal_size_mid     0.31
_exptl_crystal_size_min     0.17
_exptl_crystal_density_diffrn     1.118
_exptl_crystal_density_meas     ?
_exptl_crystal_density_method     'not measured'
_exptl_crystal_F_000     896
_exptl_absorpt_coefficient_mu     0.066
_exptl_absorpt_correction_type     multi-scan
_exptl_absorpt_process_details     '(Blessing, 1995)'
_exptl_absorpt_correction_T_min     0.9652
_exptl_absorpt_correction_T_max     0.9890
_exptl_special_details
;
;
_diffrn_ambient_temperature     100(2)
_diffrn_radiation_type     MoK\a
_diffrn_radiation_wavelength     0.71073
_diffrn_radiation_source     'fine-focus sealed tube'
_diffrn_radiation_monochromator     Triumph
_diffrn_measurement_device_type     'Bruker Kappa APEXII Duo'
_diffrn_measurement_method     '\w and \f'
_diffrn_detector_area_resol_mean     0
_diffrn_reflns_number     51587
_diffrn_reflns_av_R_equivalents     0.0521
_diffrn_reflns_av_sigmaI/netI     0.0428
_diffrn_reflns_theta_min     1.67
_diffrn_reflns_theta_max     30.57
_diffrn_reflns_theta_full     30.57
_diffrn_measured_fraction_theta_max     0.997
_diffrn_measured_fraction_theta_full     0.997
_diffrn_reflns_limit_h_min     -18
_diffrn_reflns_limit_h_max     19
_diffrn_reflns_limit_k_min     -13
_diffrn_reflns_limit_k_max     13
_diffrn_reflns_limit_l_min     -26
_diffrn_reflns_limit_l_max     26
_diffrn_standards_number     0
_diffrn_standards_interval_count     0
_diffrn_standards_interval_time     0
_diffrn_standards_decay_%     0
_refine_special_details
;
Refinement of <i>F</i>^2^ against ALL reflections. The weighted <i>R</i>-factor
<i>wR</i> and goodness of fit <i>S</i> are based on <i>F</i>^2^, conventional
<i>R</i>-factors <i>R</i> are based on <i>F</i>, with <i>F</i> set to zero for
negative <i>F</i>^2^. The threshold expression of <i>F</i>^2^ >
\s(<i>F</i>^2^) is used only for calculating <i>R</i>-factors(gt) <i>etc</i>.
and is not relevant to the choice of reflections for refinement.
<i>R</i>-factors based on <i>F</i>^2^ are statistically about twice as large
as those based on <i>F</i>, and <i>R</i>-factors based on ALL data will be
even larger.
;
_reflns_number_total     7706
_reflns_number_gt     6021
_reflns_threshold_expression     I>2\s(I)
_refine_ls_structure_factor_coef     Fsqd
_refine_ls_matrix_type     full
_refine_ls_R_factor_all     0.0766
_refine_ls_R_factor_gt     0.0494
_refine_ls_wR_factor_gt     0.1125
_refine_ls_wR_factor_ref     0.1291
_refine_ls_goodness_of_fit_ref     1.115
_refine_ls_restrained_S_all     1.164
_refine_ls_number_reflns     7706
_refine_ls_number_parameters     564
_refine_ls_number_restraints     59
_refine_ls_hydrogen_treatment     mixed
_refine_ls_weighting_scheme     calc
_refine_ls_weighting_details
       'calc w = 1/[\s^2^(Fo^2^)+(0.0568P)^2^+0.5458P] where P=(Fo^2^+2Fc^2^)/3'
_atom_sites_solution_hydrogens     geom
_atom_sites_solution_primary     direct
_atom_sites_solution_secondary     difmap
_refine_ls_shift/su_max     0.005
_refine_ls_shift/su_mean     0.000
_refine_diff_density_max     0.478
_refine_diff_density_min     -0.319
_refine_ls_extinction_method     none
_refine_ls_extinction_coef     ?
_refine_ls_abs_structure_details     ?
loop_
    _atom_type_symbol
    _atom_type_description
    _atom_type_scat_dispersion_real
    _atom_type_scat_dispersion_imag
    _atom_type_scat_source
    'C' 'C' 0.0033 0.0016
                         'International Tables Vol C Tables 4.2.6.8 and 6.1.1.4'
    'H' 'H' 0.0000 0.0000
                         'International Tables Vol C Tables 4.2.6.8 and 6.1.1.4'
    'N' 'N' 0.0061 0.0033
                         'International Tables Vol C Tables 4.2.6.8 and 6.1.1.4'
    'O' 'O' 0.0106 0.0060
                         'International Tables Vol C Tables 4.2.6.8 and 6.1.1.4'
_computing_data_collection     'APEX2 (Bruker, 2008)'
_computing_cell_refinement     'APEX2 (Bruker, 2008)'
_computing_data_reduction     'APEX2 (Bruker, 2008)'
_computing_structure_solution     'SHELXS97 (Sheldrick, 2008)'
_computing_structure_refinement     'SHELXL97 (Sheldrick, 2008)'
_computing_molecular_graphics     'ORTEP-3 (Farrugia, 1997)'
_computing_publication_material     'publCIF (Westrip, 2010)'
loop_
    _atom_site_type_symbol
    _atom_site_label
    _atom_site_fract_x
    _atom_site_fract_y
    _atom_site_fract_z
    _atom_site_U_iso_or_equiv
    _atom_site_adp_type
    _atom_site_calc_flag
    _atom_site_refinement_flags
    _atom_site_occupancy
    _atom_site_symmetry_multiplicity
    _atom_site_disorder_assembly
    _atom_site_disorder_group
    O O1A 0.61310(13) 0.1041(2) 0.17724(10) 0.0271(4) Uani d . 1 1 . .
    H H1A 0.585(2) 0.091(4) 0.1311(19) 0.041 Uiso d . 1 1 . .
    C C1A 0.77678(17) 0.0812(2) 0.22893(13) 0.0190(4) Uani d . 1 1 . .
    N N1A 0.71254(15) 0.0947(2) 0.16853(11) 0.0223(4) Uani d . 1 1 . .
    C C2A 0.88428(18) 0.0668(3) 0.22606(13) 0.0217(5) Uani d . 1 1 . .
    H H2A 0.9058 -0.0269 0.2481 0.026 Uiso calc R 1 1 . .
    C C3A 0.9035(2) 0.0630(3) 0.14838(14) 0.0307(6) Uani d . 1 1 . .
    H H3A1 0.8627 -0.0120 0.1196 0.037 Uiso calc R 1 1 . .
    H H3A2 0.8836 0.1537 0.1236 0.037 Uiso calc R 1 1 . .
    C C4A 1.0132(2) 0.0357(4) 0.15124(16) 0.0403(8) Uani d . 1 1 . .
    H H4A1 1.0317 -0.0584 0.1723 0.048 Uiso calc R 1 1 . .
    H H4A2 1.0250 0.0373 0.1008 0.048 Uiso calc R 1 1 . .
    C C5A 1.0775(2) 0.1455(4) 0.19742(17) 0.0402(8) Uani d . 1 1 . .
    H H5A1 1.0633 0.2384 0.1736 0.048 Uiso calc R 1 1 . .
    H H5A2 1.1486 0.1235 0.2002 0.048 Uiso calc R 1 1 . .
    C C6A 1.05897(18) 0.1526(3) 0.27529(16) 0.0296(6) Uani d . 1 1 . .
    H H6A1 1.0996 0.2296 0.3023 0.036 Uiso calc R 1 1 . .
    H H6A2 1.0818 0.0637 0.3011 0.036 Uiso calc R 1 1 . .
    C C7A 0.94860(17) 0.1770(3) 0.27754(15) 0.0216(5) Uani d . 1 1 . .
    C C8A 0.93347(16) 0.1497(2) 0.35607(13) 0.0183(4) Uani d . 1 1 . .
    H H8A 0.9522 0.0493 0.3672 0.022 Uiso calc R 1 1 . .
    C C9A 1.00016(18) 0.2365(3) 0.41720(15) 0.0260(5) Uani d . 1 1 . .
    H H9A1 1.0707 0.2227 0.4149 0.031 Uiso calc R 1 1 . .
    H H9A2 0.9842 0.3372 0.4084 0.031 Uiso calc R 1 1 . .
    C C10A 0.98758(18) 0.1972(3) 0.49393(15) 0.0251(5) Uani d . 1 1 . .
    H H10A 1.0290 0.2607 0.5303 0.030 Uiso calc R 1 1 . .
    H H10B 1.0121 0.1003 0.5053 0.030 Uiso calc R 1 1 . .
    C C11A 0.87903(17) 0.2066(2) 0.50136(13) 0.0205(5) Uani d . 1 1 . .
    C C12A 0.85108(17) 0.1293(3) 0.56717(13) 0.0218(5) Uani d . 1 1 . .
    H H12A 0.8823 0.0341 0.5697 0.026 Uiso calc R 1 1 . .
    C C13A 0.73665(18) 0.1076(3) 0.54132(13) 0.0255(5) Uani d . 1 1 . .
    H H13A 0.7170 0.0157 0.5584 0.031 Uiso calc R 1 1 . .
    H H13B 0.7003 0.1825 0.5612 0.031 Uiso calc R 1 1 . .
    C C14A 0.71249(17) 0.1130(3) 0.45644(13) 0.0227(5) Uani d . 1 1 . .
    H H14A 0.6756 0.0282 0.4351 0.027 Uiso calc R 1 1 . .
    H H14B 0.6726 0.1973 0.4380 0.027 Uiso calc R 1 1 . .
    C C15A 0.81518(16) 0.1194(2) 0.43825(13) 0.0188(4) Uani d . 1 1 . .
    H H15A 0.8422 0.0217 0.4451 0.023 Uiso calc R 1 1 . .
    C C16A 0.82378(16) 0.1631(2) 0.36144(13) 0.0185(4) Uani d . 1 1 . .
    H H16A 0.8028 0.2634 0.3534 0.022 Uiso calc R 1 1 . .
    C C17A 0.75460(17) 0.0716(3) 0.30388(13) 0.0213(5) Uani d . 1 1 . .
    H H17A 0.7611 -0.0275 0.3203 0.026 Uiso calc R 1 1 . .
    H H17B 0.6847 0.1007 0.3008 0.026 Uiso calc R 1 1 . .
    C C18A 0.9167(2) 0.3268(3) 0.25160(17) 0.0309(6) Uani d . 1 1 . .
    H H18A 0.9526 0.3948 0.2873 0.046 Uiso calc R 1 1 . .
    H H18B 0.8448 0.3374 0.2473 0.046 Uiso calc R 1 1 . .
    H H18C 0.9326 0.3436 0.2037 0.046 Uiso calc R 1 1 . .
    C C19A 0.84505(19) 0.3604(3) 0.49939(15) 0.0243(5) Uani d . 1 1 . .
    H H19A 0.8492 0.4024 0.4523 0.036 Uiso calc R 1 1 . .
    H H19B 0.8883 0.4123 0.5394 0.036 Uiso calc R 1 1 . .
    H H19C 0.7760 0.3646 0.5052 0.036 Uiso calc R 1 1 . .
    C C20A 0.8800(2) 0.1919(3) 0.64513(14) 0.0262(5) Uani d . 1 1 B .
    H H20A 0.8443 0.2833 0.6453 0.031 Uiso calc R 1 1 . .
    C C21A 0.9927(2) 0.2192(3) 0.66857(16) 0.0366(7) Uani d . 1 1 . .
    H H21A 1.0102 0.2433 0.7209 0.055 Uiso calc R 1 1 . .
    H H21B 1.0107 0.2971 0.6398 0.055 Uiso calc R 1 1 . .
    H H21C 1.0290 0.1346 0.6600 0.055 Uiso calc R 1 1 . .
    C C22A 0.8456(2) 0.0920(3) 0.69885(14) 0.0283(6) Uani d D 1 1 . .
    H H22A 0.8951 0.0151 0.7104 0.034 Uiso calc R 1 1 A 1
    H H22B 0.7818 0.0493 0.6730 0.034 Uiso calc R 1 1 A 1
    C C23A 0.8299(5) 0.1538(7) 0.7740(3) 0.0367(14) Uani d PDU 0.50 1 B 1
    H H23A 0.8899 0.2111 0.7940 0.044 Uiso calc PR 0.50 1 B 1
    H H23B 0.7736 0.2206 0.7609 0.044 Uiso calc PR 0.50 1 B 1
    C C24A 0.8103(6) 0.0677(10) 0.8393(4) 0.0321(18) Uani d PDU 0.33 1 B 1
    H H24A 0.7725 -0.0175 0.8195 0.039 Uiso calc PR 0.33 1 B 1
    H H24B 0.7669 0.1240 0.8640 0.039 Uiso calc PR 0.33 1 B 1
    C C25A 0.9059(3) 0.0193(5) 0.9001(2) 0.0192(9) Uani d PDU 0.50 1 B 1
    H H25A 0.9619 -0.0205 0.8803 0.023 Uiso calc PR 0.50 1 B 1
    C C23C 0.8831(5) 0.1306(6) 0.7778(3) 0.0309(12) Uani d PDU 0.50 1 B 2
    H H23C 0.8570 0.2238 0.7875 0.037 Uiso calc PR 0.50 1 B 2
    H H23D 0.9569 0.1354 0.7895 0.037 Uiso calc PR 0.50 1 B 2
    C C24C 0.8488(3) 0.0208(4) 0.82512(18) 0.0195(7) Uani d PDU 0.67 1 B 2
    H H24C 0.7828 -0.0124 0.7978 0.023 Uiso calc PR 0.67 1 B 2
    H H24D 0.8951 -0.0597 0.8282 0.023 Uiso calc PR 0.67 1 B 2
    C C25C 0.8391(4) 0.0519(6) 0.9022(3) 0.0339(12) Uani d PDU 0.50 1 B 2
    H H25C 0.7727 0.0940 0.9029 0.041 Uiso calc PR 0.50 1 B 2
    C C26A 0.9295(3) 0.1526(3) 0.94258(16) 0.0392(7) Uani d DU 1 1 . .
    H H26D 0.9898 0.1411 0.9811 0.059 Uiso d P 0.50 1 C 3
    H H26E 0.9417 0.2269 0.9105 0.059 Uiso d P 0.50 1 D 3
    H H26F 0.8759 0.1782 0.9645 0.059 Uiso d P 0.50 1 E 3
    H H26G 0.9264 0.2414 0.9176 0.059 Uiso d P 0.50 1 F 4
    H H26H 0.9261 0.1672 0.9925 0.059 Uiso d P 0.50 1 G 4
    H H26I 0.9938 0.1094 0.9417 0.059 Uiso d P 0.50 1 H 4
    C C27A 0.8563(3) -0.0864(3) 0.94673(17) 0.0457(8) Uani d DU 1 1 . .
    H H27D 0.9057 -0.1284 0.9857 0.069 Uiso d P 0.50 1 I 5
    H H27E 0.8078 -0.0387 0.9680 0.069 Uiso d P 0.50 1 J 5
    H H27F 0.8231 -0.1605 0.9151 0.069 Uiso d P 0.50 1 K 5
    H H27G 0.8061 -0.1545 0.9264 0.069 Uiso d P 0.50 1 L 6
    H H27H 0.9211 -0.1246 0.9457 0.069 Uiso d P 0.50 1 M 6
    H H27I 0.8534 -0.0668 0.9964 0.069 Uiso d P 0.50 1 N 6
    O O1B 0.33906(12) 0.5733(2) -0.01531(10) 0.0226(4) Uani d . 1 1 . .
    H H1B 0.306(2) 0.588(4) -0.0599(18) 0.034 Uiso d . 1 1 . .
    C C1B 0.49582(17) 0.4940(2) 0.02841(12) 0.0170(4) Uani d . 1 1 . .
    N N1B 0.43489(14) 0.5418(2) -0.02822(10) 0.0178(4) Uani d . 1 1 . .
    C C2B 0.59958(17) 0.4588(2) 0.02224(12) 0.0166(4) Uani d . 1 1 . .
    H H2B 0.6128 0.3617 0.0423 0.020 Uiso calc R 1 1 . .
    C C3B 0.61520(18) 0.4535(3) -0.05631(12) 0.0203(5) Uani d . 1 1 . .
    H H3B1 0.5658 0.3891 -0.0861 0.024 Uiso calc R 1 1 . .
    H H3B2 0.6048 0.5481 -0.0786 0.024 Uiso calc R 1 1 . .
    C C4B 0.72015(18) 0.4031(3) -0.05655(13) 0.0222(5) Uani d . 1 1 . .
    H H4B1 0.7304 0.4051 -0.1074 0.027 Uiso calc R 1 1 . .
    H H4B2 0.7283 0.3049 -0.0388 0.027 Uiso calc R 1 1 . .
    C C5B 0.79807(19) 0.4957(3) -0.00758(14) 0.0233(5) Uani d . 1 1 . .
    H H5B1 0.7953 0.5911 -0.0289 0.028 Uiso calc R 1 1 . .
    H H5B2 0.8653 0.4569 -0.0058 0.028 Uiso calc R 1 1 . .
    C C6B 0.78092(17) 0.5050(3) 0.07050(13) 0.0216(5) Uani d . 1 1 . .
    H H6B1 0.8308 0.5699 0.0995 0.026 Uiso calc R 1 1 . .
    H H6B2 0.7920 0.4112 0.0937 0.026 Uiso calc R 1 1 . .
    C C7B 0.67551(16) 0.5563(2) 0.07400(12) 0.0163(4) Uani d . 1 1 . .
    C C8B 0.65899(16) 0.5382(2) 0.15342(12) 0.0159(4) Uani d . 1 1 . .
    H H8B 0.6737 0.4376 0.1670 0.019 Uiso calc R 1 1 . .
    C C9B 0.73071(17) 0.6262(3) 0.21092(13) 0.0198(5) Uani d . 1 1 . .
    H H9B1 0.7220 0.7265 0.1971 0.024 Uiso calc R 1 1 . .
    H H9B2 0.8001 0.5997 0.2102 0.024 Uiso calc R 1 1 . .
    C C10B 0.71515(17) 0.6082(3) 0.28966(12) 0.0197(5) Uani d . 1 1 . .
    H H10C 0.7340 0.5115 0.3067 0.024 Uiso calc R 1 1 . .
    H H10D 0.7595 0.6740 0.3228 0.024 Uiso calc R 1 1 . .
    C C11B 0.60703(16) 0.6356(2) 0.29422(12) 0.0156(4) Uani d . 1 1 . .
    C C12B 0.57603(17) 0.5883(2) 0.36572(12) 0.0182(4) Uani d . 1 1 . .
    H H12B 0.6061 0.4937 0.3793 0.022 Uiso calc R 1 1 . .
    C C13B 0.46118(18) 0.5684(3) 0.34010(12) 0.0200(5) Uani d . 1 1 . .
    H H13C 0.4393 0.4856 0.3644 0.024 Uiso calc R 1 1 . .
    H H13D 0.4258 0.6522 0.3526 0.024 Uiso calc R 1 1 . .
    C C14B 0.43838(18) 0.5467(3) 0.25580(12) 0.0199(5) Uani d . 1 1 . .
    H H14C 0.4000 0.4593 0.2417 0.024 Uiso calc R 1 1 . .
    H H14D 0.4001 0.6269 0.2300 0.024 Uiso calc R 1 1 . .
    C C15B 0.54085(16) 0.5372(2) 0.23794(11) 0.0156(4) Uani d . 1 1 . .
    H H15B 0.5655 0.4396 0.2504 0.019 Uiso calc R 1 1 . .
    C C16B 0.54998(16) 0.5646(2) 0.15896(11) 0.0149(4) Uani d . 1 1 . .
    H H16B 0.5341 0.6657 0.1475 0.018 Uiso calc R 1 1 . .
    C C17B 0.47601(17) 0.4750(3) 0.10383(12) 0.0188(5) Uani d . 1 1 . .
    H H17C 0.4837 0.3749 0.1182 0.023 Uiso calc R 1 1 . .
    H H17D 0.4069 0.5040 0.1038 0.023 Uiso calc R 1 1 . .
    C C18B 0.66091(19) 0.7094(2) 0.04869(14) 0.0215(5) Uani d . 1 1 . .
    H H18D 0.7133 0.7676 0.0786 0.032 Uiso calc R 1 1 . .
    H H18E 0.5955 0.7425 0.0543 0.032 Uiso calc R 1 1 . .
    H H18F 0.6646 0.7160 -0.0030 0.032 Uiso calc R 1 1 . .
    C C19B 0.57851(18) 0.7902(2) 0.27894(13) 0.0191(4) Uani d . 1 1 . .
    H H19D 0.6164 0.8486 0.3186 0.029 Uiso calc R 1 1 . .
    H H19E 0.5070 0.8021 0.2762 0.029 Uiso calc R 1 1 . .
    H H19F 0.5939 0.8185 0.2322 0.029 Uiso calc R 1 1 . .
    C C20B 0.60358(18) 0.6827(2) 0.43447(12) 0.0198(5) Uani d . 1 1 . .
    H H20B 0.5677 0.7740 0.4226 0.024 Uiso calc R 1 1 . .
    C C21B 0.71555(19) 0.7145(3) 0.45636(14) 0.0264(5) Uani d . 1 1 . .
    H H21D 0.7307 0.7631 0.5038 0.040 Uiso calc R 1 1 . .
    H H21E 0.7344 0.7743 0.4190 0.040 Uiso calc R 1 1 . .
    H H21F 0.7532 0.6264 0.4603 0.040 Uiso calc R 1 1 . .
    C C22B 0.5687(2) 0.6171(3) 0.49985(13) 0.0235(5) Uani d . 1 1 . .
    H H22C 0.5019 0.5749 0.4820 0.028 Uiso calc R 1 1 . .
    H H22D 0.6153 0.5410 0.5211 0.028 Uiso calc R 1 1 . .
    C C23B 0.5635(2) 0.7249(3) 0.55994(13) 0.0257(5) Uani d . 1 1 . .
    H H23E 0.6270 0.7778 0.5710 0.031 Uiso calc R 1 1 . .
    H H23F 0.5097 0.7925 0.5399 0.031 Uiso calc R 1 1 . .
    C C24B 0.54498(18) 0.6672(3) 0.63243(13) 0.0223(5) Uani d . 1 1 . .
    H H24E 0.5053 0.7372 0.6529 0.027 Uiso calc R 1 1 . .
    H H24F 0.5039 0.5812 0.6215 0.027 Uiso calc R 1 1 . .
    C C25B 0.63789(17) 0.6318(3) 0.69153(12) 0.0195(5) Uani d . 1 1 . .
    H H25B 0.6852 0.7126 0.6951 0.023 Uiso calc R 1 1 . .
    C C26B 0.61099(19) 0.6148(3) 0.76606(13) 0.0242(5) Uani d . 1 1 . .
    H H26A 0.5760 0.6990 0.7770 0.036 Uiso calc R 1 1 . .
    H H26B 0.6720 0.6017 0.8041 0.036 Uiso calc R 1 1 . .
    H H26C 0.5677 0.5328 0.7649 0.036 Uiso calc R 1 1 . .
    C C27B 0.69108(19) 0.5011(3) 0.67274(15) 0.0273(5) Uani d . 1 1 . .
    H H27A 0.7462 0.4775 0.7140 0.041 Uiso calc R 1 1 . .
    H H27B 0.7173 0.5192 0.6289 0.041 Uiso calc R 1 1 . .
    H H27C 0.6439 0.4226 0.6632 0.041 Uiso calc R 1 1 . .
loop_
    _atom_site_aniso_label
    _atom_site_aniso_U_11
    _atom_site_aniso_U_22
    _atom_site_aniso_U_33
    _atom_site_aniso_U_12
    _atom_site_aniso_U_13
    _atom_site_aniso_U_23
    O1A 0.0173(8) 0.0416(11) 0.0223(9) -0.0053(8) 0.0042(7) -0.0046(8)
    C1A 0.0198(11) 0.0177(10) 0.0207(11) -0.0026(9) 0.0069(9) -0.0005(8)
    N1A 0.0184(9) 0.0247(10) 0.0253(10) -0.0018(8) 0.0079(8) -0.0001(8)
    C2A 0.0210(11) 0.0218(11) 0.0240(12) 0.0049(9) 0.0087(9) 0.0053(9)
    C3A 0.0287(14) 0.0415(16) 0.0249(13) 0.0109(12) 0.0124(10) 0.0111(11)
    C4A 0.0325(15) 0.063(2) 0.0299(14) 0.0213(15) 0.0167(12) 0.0167(14)
    C5A 0.0210(13) 0.061(2) 0.0428(17) 0.0150(14) 0.0167(12) 0.0300(15)
    C6A 0.0132(11) 0.0363(15) 0.0406(15) 0.0057(10) 0.0085(10) 0.0173(12)
    C7A 0.0127(11) 0.0193(11) 0.0330(13) 0.0022(9) 0.0050(9) 0.0083(9)
    C8A 0.0123(10) 0.0137(10) 0.0285(12) 0.0013(8) 0.0038(9) 0.0010(9)
    C9A 0.0122(11) 0.0239(12) 0.0409(15) -0.0034(9) 0.0040(10) -0.0065(11)
    C10A 0.0131(11) 0.0268(12) 0.0324(13) 0.0005(9) -0.0016(9) -0.0082(10)
    C11A 0.0146(11) 0.0177(10) 0.0266(12) 0.0021(9) -0.0008(9) -0.0087(9)
    C12A 0.0191(11) 0.0169(10) 0.0272(12) 0.0041(9) 0.0004(9) -0.0058(9)
    C13A 0.0210(12) 0.0317(13) 0.0233(12) 0.0020(10) 0.0034(9) -0.0073(10)
    C14A 0.0171(11) 0.0267(12) 0.0233(12) -0.0015(9) 0.0021(9) -0.0069(10)
    C15A 0.0131(10) 0.0177(10) 0.0248(11) -0.0001(8) 0.0022(8) -0.0062(9)
    C16A 0.0121(10) 0.0161(10) 0.0263(12) -0.0014(8) 0.0021(8) -0.0034(8)
    C17A 0.0156(10) 0.0253(12) 0.0233(11) -0.0061(9) 0.0049(8) -0.0036(9)
    C18A 0.0222(13) 0.0222(12) 0.0464(17) 0.0007(10) 0.0033(11) 0.0111(11)
    C19A 0.0215(12) 0.0184(11) 0.0308(14) 0.0040(9) 0.0009(10) -0.0064(9)
    C20A 0.0322(14) 0.0173(11) 0.0240(12) 0.0035(10) -0.0048(10) -0.0034(9)
    C21A 0.0397(16) 0.0263(13) 0.0333(15) -0.0116(12) -0.0142(12) 0.0052(11)
    C22A 0.0265(13) 0.0225(12) 0.0305(14) 0.0031(10) -0.0054(10) 0.0008(10)
    C23A 0.042(2) 0.036(2) 0.030(2) -0.0142(17) 0.0005(17) 0.0047(16)
    C24A 0.036(3) 0.031(2) 0.027(2) -0.0029(19) 0.0029(18) 0.0015(18)
    C25A 0.0153(16) 0.0239(16) 0.0203(16) 0.0007(14) 0.0080(13) -0.0069(14)
    C23C 0.041(2) 0.0281(19) 0.0241(18) -0.0026(17) 0.0079(16) 0.0001(15)
    C24C 0.0178(13) 0.0242(14) 0.0176(13) 0.0039(12) 0.0060(11) 0.0027(11)
    C25C 0.036(2) 0.0318(19) 0.0330(19) 0.0023(16) 0.0065(16) 0.0014(16)
    C26A 0.0529(15) 0.0336(13) 0.0274(12) 0.0046(12) 0.0009(11) -0.0019(10)
    C27A 0.0711(17) 0.0354(13) 0.0297(13) -0.0002(13) 0.0092(12) 0.0034(11)
    O1B 0.0138(8) 0.0315(9) 0.0222(8) 0.0029(7) 0.0037(6) -0.0031(7)
    C1B 0.0194(11) 0.0167(10) 0.0158(10) -0.0029(8) 0.0054(8) -0.0015(8)
    N1B 0.0136(9) 0.0205(9) 0.0198(9) 0.0000(7) 0.0049(7) -0.0024(7)
    C2B 0.0200(11) 0.0151(10) 0.0155(10) 0.0004(8) 0.0055(8) 0.0005(8)
    C3B 0.0216(12) 0.0244(11) 0.0163(10) 0.0010(9) 0.0071(9) -0.0002(9)
    C4B 0.0253(12) 0.0220(11) 0.0216(12) 0.0050(10) 0.0103(10) 0.0012(9)
    C5B 0.0206(12) 0.0250(12) 0.0267(12) 0.0034(10) 0.0107(10) 0.0013(9)
    C6B 0.0172(11) 0.0268(12) 0.0222(12) 0.0026(9) 0.0078(9) 0.0017(9)
    C7B 0.0148(10) 0.0166(10) 0.0177(10) -0.0002(8) 0.0039(8) 0.0015(8)
    C8B 0.0160(10) 0.0167(10) 0.0152(10) 0.0001(8) 0.0038(8) 0.0007(8)
    C9B 0.0151(10) 0.0218(11) 0.0224(11) -0.0009(9) 0.0042(8) -0.0029(9)
    C10B 0.0162(10) 0.0237(11) 0.0180(11) 0.0041(9) 0.0014(8) -0.0025(9)
    C11B 0.0161(10) 0.0140(10) 0.0161(10) 0.0013(8) 0.0020(8) -0.0011(8)
    C12B 0.0235(11) 0.0143(10) 0.0167(10) 0.0030(9) 0.0043(8) -0.0003(8)
    C13B 0.0258(12) 0.0203(11) 0.0155(10) -0.0027(9) 0.0078(9) -0.0011(8)
    C14B 0.0221(11) 0.0230(11) 0.0160(10) -0.0067(9) 0.0073(8) -0.0017(8)
    C15B 0.0194(11) 0.0138(9) 0.0136(10) -0.0024(8) 0.0034(8) -0.0009(7)
    C16B 0.0149(10) 0.0165(10) 0.0138(9) -0.0009(8) 0.0039(7) -0.0002(7)
    C17B 0.0182(11) 0.0220(11) 0.0172(10) -0.0029(9) 0.0060(9) -0.0013(8)
    C18B 0.0257(12) 0.0155(10) 0.0250(12) -0.0008(9) 0.0091(10) 0.0029(9)
    C19B 0.0206(11) 0.0131(10) 0.0231(11) 0.0001(8) 0.0041(9) 0.0012(8)
    C20B 0.0236(12) 0.0168(10) 0.0183(11) 0.0028(9) 0.0028(9) -0.0012(8)
    C21B 0.0278(13) 0.0280(12) 0.0216(12) 0.0054(11) 0.0018(10) -0.0073(10)
    C22B 0.0344(14) 0.0190(11) 0.0166(11) 0.0018(10) 0.0045(9) -0.0017(9)
    C23B 0.0396(15) 0.0200(11) 0.0170(11) 0.0050(11) 0.0052(10) -0.0013(9)
    C24B 0.0241(12) 0.0232(11) 0.0189(11) 0.0023(10) 0.0032(9) -0.0018(9)
    C25B 0.0167(10) 0.0220(11) 0.0197(11) -0.0029(9) 0.0036(8) -0.0008(9)
    C26B 0.0266(13) 0.0277(12) 0.0186(11) -0.0024(10) 0.0053(9) 0.0004(10)
    C27B 0.0206(12) 0.0335(14) 0.0264(13) 0.0058(11) 0.0020(10) -0.0035(11)
_geom_special_details
;
All e.s.d.'s (except the e.s.d. in the dihedral angle between two l.s. planes)
are estimated using the full covariance matrix. The cell e.s.d.'s are taken
into account individually in the estimation of e.s.d.'s in distances, angles
and torsion angles; correlations between e.s.d.'s in cell parameters are only
used when they are defined by crystal symmetry. An approximate (isotropic)
treatment of cell e.s.d.'s is used for estimating e.s.d.'s involving l.s.
planes.
;
loop_
    _geom_bond_atom_site_label_1
    _geom_bond_atom_site_label_2
    _geom_bond_site_symmetry_2
    _geom_bond_distance
    _geom_bond_publ_flag
    O1A N1A . 1.416(3) ?
    O1A H1A . 0.87(3) ?
    C1A N1A . 1.276(3) ?
    C1A C17A . 1.501(3) ?
    C1A C2A . 1.498(3) ?
    C2A C3A . 1.532(3) ?
    C2A C7A . 1.559(4) ?
    C2A H2A . 1.0000 ?
    C3A C4A . 1.520(4) ?
    C3A H3A1 . 0.9900 ?
    C3A H3A2 . 0.9900 ?
    C4A C5A . 1.511(5) ?
    C4A H4A1 . 0.9900 ?
    C4A H4A2 . 0.9900 ?
    C5A C6A . 1.533(4) ?
    C5A H5A1 . 0.9900 ?
    C5A H5A2 . 0.9900 ?
    C6A C7A . 1.545(3) ?
    C6A H6A1 . 0.9900 ?
    C6A H6A2 . 0.9900 ?
    C7A C18A . 1.539(3) ?
    C7A C8A . 1.549(3) ?
    C8A C16A . 1.539(3) ?
    C8A C9A . 1.538(3) ?
    C8A H8A . 1.0000 ?
    C9A C10A . 1.528(4) ?
    C9A H9A1 . 0.9900 ?
    C9A H9A2 . 0.9900 ?
    C10A C11A . 1.532(3) ?
    C10A H10A . 0.9900 ?
    C10A H10B . 0.9900 ?
    C11A C19A . 1.536(3) ?
    C11A C15A . 1.546(3) ?
    C11A C12A . 1.553(4) ?
    C12A C20A . 1.542(3) ?
    C12A C13A . 1.554(3) ?
    C12A H12A . 1.0000 ?
    C13A C14A . 1.547(3) ?
    C13A H13A . 0.9900 ?
    C13A H13B . 0.9900 ?
    C14A C15A . 1.526(3) ?
    C14A H14A . 0.9900 ?
    C14A H14B . 0.9900 ?
    C15A C16A . 1.523(3) ?
    C15A H15A . 1.0000 ?
    C16A C17A . 1.539(3) ?
    C16A H16A . 1.0000 ?
    C17A H17A . 0.9900 ?
    C17A H17B . 0.9900 ?
    C18A H18A . 0.9800 ?
    C18A H18B . 0.9800 ?
    C18A H18C . 0.9800 ?
    C19A H19A . 0.9800 ?
    C19A H19B . 0.9800 ?
    C19A H19C . 0.9800 ?
    C20A C21A . 1.536(4) ?
    C20A C22A . 1.532(4) ?
    C20A H20A . 1.0000 ?
    C21A H21A . 0.9800 ?
    C21A H21B . 0.9800 ?
    C21A H21C . 0.9800 ?
    C22A C23C . 1.496(5) ?
    C22A C23A . 1.581(6) ?
    C22A H22A . 0.9900 ?
    C22A H22B . 0.9900 ?
    C23A C24A . 1.542(7) ?
    C23A H23A . 0.9900 ?
    C23A H23B . 0.9900 ?
    C24A C25A . 1.603(7) ?
    C24A H24A . 0.9900 ?
    C24A H24B . 0.9900 ?
    C25A C26A . 1.494(5) ?
    C25A C27A . 1.582(5) ?
    C25A H25A . 1.0000 ?
    C23C C24C . 1.511(6) ?
    C23C H23C . 0.9900 ?
    C23C H23D . 0.9900 ?
    C24C C25C . 1.505(6) ?
    C24C H24C . 0.9900 ?
    C24C H24D . 0.9900 ?
    C25C C27A . 1.548(6) ?
    C25C C26A . 1.618(6) ?
    C25C H25C . 1.0000 ?
    C26A H26D . 0.9758 ?
    C26A H26E . 0.9658 ?
    C26A H26F . 0.9514 ?
    C26A H26G . 0.9625 ?
    C26A H26H . 0.9543 ?
    C26A H26I . 0.9786 ?
    C27A H27D . 0.9659 ?
    C27A H27E . 0.9622 ?
    C27A H27F . 0.9675 ?
    C27A H27G . 0.9617 ?
    C27A H27H . 0.9675 ?
    C27A H27I . 0.9558 ?
    O1B N1B . 1.423(2) ?
    O1B H1B . 0.87(3) ?
    C1B N1B . 1.279(3) ?
    C1B C2B . 1.495(3) ?
    C1B C17B . 1.504(3) ?
    C2B C3B . 1.530(3) ?
    C2B C7B . 1.562(3) ?
    C2B H2B . 1.0000 ?
    C3B C4B . 1.522(3) ?
    C3B H3B1 . 0.9900 ?
    C3B H3B2 . 0.9900 ?
    C4B C5B . 1.526(4) ?
    C4B H4B1 . 0.9900 ?
    C4B H4B2 . 0.9900 ?
    C5B C6B . 1.531(3) ?
    C5B H5B1 . 0.9900 ?
    C5B H5B2 . 0.9900 ?
    C6B C7B . 1.545(3) ?
    C6B H6B1 . 0.9900 ?
    C6B H6B2 . 0.9900 ?
    C7B C18B . 1.533(3) ?
    C7B C8B . 1.559(3) ?
    C8B C9B . 1.536(3) ?
    C8B C16B . 1.546(3) ?
    C8B H8B . 1.0000 ?
    C9B C10B . 1.542(3) ?
    C9B H9B1 . 0.9900 ?
    C9B H9B2 . 0.9900 ?
    C10B C11B . 1.531(3) ?
    C10B H10C . 0.9900 ?
    C10B H10D . 0.9900 ?
    C11B C19B . 1.534(3) ?
    C11B C15B . 1.545(3) ?
    C11B C12B . 1.556(3) ?
    C12B C20B . 1.545(3) ?
    C12B C13B . 1.557(3) ?
    C12B H12B . 1.0000 ?
    C13B C14B . 1.550(3) ?
    C13B H13C . 0.9900 ?
    C13B H13D . 0.9900 ?
    C14B C15B . 1.521(3) ?
    C14B H14C . 0.9900 ?
    C14B H14D . 0.9900 ?
    C15B C16B . 1.531(3) ?
    C15B H15B . 1.0000 ?
    C16B C17B . 1.536(3) ?
    C16B H16B . 1.0000 ?
    C17B H17C . 0.9900 ?
    C17B H17D . 0.9900 ?
    C18B H18D . 0.9800 ?
    C18B H18E . 0.9800 ?
    C18B H18F . 0.9800 ?
    C19B H19D . 0.9800 ?
    C19B H19E . 0.9800 ?
    C19B H19F . 0.9800 ?
    C20B C21B . 1.533(4) ?
    C20B C22B . 1.541(3) ?
    C20B H20B . 1.0000 ?
    C21B H21D . 0.9800 ?
    C21B H21E . 0.9800 ?
    C21B H21F . 0.9800 ?
    C22B C23B . 1.535(3) ?
    C22B H22C . 0.9900 ?
    C22B H22D . 0.9900 ?
    C23B C24B . 1.534(3) ?
    C23B H23E . 0.9900 ?
    C23B H23F . 0.9900 ?
    C24B C25B . 1.529(3) ?
    C24B H24E . 0.9900 ?
    C24B H24F . 0.9900 ?
    C25B C27B . 1.524(4) ?
    C25B C26B . 1.527(3) ?
    C25B H25B . 1.0000 ?
    C26B H26A . 0.9800 ?
    C26B H26B . 0.9800 ?
    C26B H26C . 0.9800 ?
    C27B H27A . 0.9800 ?
    C27B H27B . 0.9800 ?
    C27B H27C . 0.9800 ?
loop_
    _geom_angle_atom_site_label_1
    _geom_angle_atom_site_label_2
    _geom_angle_atom_site_label_3
    _geom_angle_site_symmetry_1
    _geom_angle_site_symmetry_3
    _geom_angle
    _geom_angle_publ_flag
    N1A O1A H1A . . 96(2) ?
    N1A C1A C17A . . 126.0(2) ?
    N1A C1A C2A . . 118.2(2) ?
    C17A C1A C2A . . 115.76(19) ?
    C1A N1A O1A . . 113.69(19) ?
    C1A C2A C3A . . 114.6(2) ?
    C1A C2A C7A . . 110.2(2) ?
    C3A C2A C7A . . 114.0(2) ?
    C1A C2A H2A . . 105.7 ?
    C3A C2A H2A . . 105.7 ?
    C7A C2A H2A . . 105.7 ?
    C4A C3A C2A . . 110.5(2) ?
    C4A C3A H3A1 . . 109.6 ?
    C2A C3A H3A1 . . 109.6 ?
    C4A C3A H3A2 . . 109.6 ?
    C2A C3A H3A2 . . 109.6 ?
    H3A1 C3A H3A2 . . 108.1 ?
    C5A C4A C3A . . 110.6(3) ?
    C5A C4A H4A1 . . 109.5 ?
    C3A C4A H4A1 . . 109.5 ?
    C5A C4A H4A2 . . 109.5 ?
    C3A C4A H4A2 . . 109.5 ?
    H4A1 C4A H4A2 . . 108.1 ?
    C4A C5A C6A . . 111.9(2) ?
    C4A C5A H5A1 . . 109.2 ?
    C6A C5A H5A1 . . 109.2 ?
    C4A C5A H5A2 . . 109.2 ?
    C6A C5A H5A2 . . 109.2 ?
    H5A1 C5A H5A2 . . 107.9 ?
    C5A C6A C7A . . 113.8(2) ?
    C5A C6A H6A1 . . 108.8 ?
    C7A C6A H6A1 . . 108.8 ?
    C5A C6A H6A2 . . 108.8 ?
    C7A C6A H6A2 . . 108.8 ?
    H6A1 C6A H6A2 . . 107.7 ?
    C18A C7A C6A . . 110.1(2) ?
    C18A C7A C8A . . 111.4(2) ?
    C6A C7A C8A . . 109.87(19) ?
    C18A C7A C2A . . 110.3(2) ?
    C6A C7A C2A . . 108.0(2) ?
    C8A C7A C2A . . 107.09(18) ?
    C16A C8A C9A . . 109.79(19) ?
    C16A C8A C7A . . 112.80(18) ?
    C9A C8A C7A . . 115.4(2) ?
    C16A C8A H8A . . 106.0 ?
    C9A C8A H8A . . 106.0 ?
    C7A C8A H8A . . 106.0 ?
    C10A C9A C8A . . 113.1(2) ?
    C10A C9A H9A1 . . 109.0 ?
    C8A C9A H9A1 . . 109.0 ?
    C10A C9A H9A2 . . 109.0 ?
    C8A C9A H9A2 . . 109.0 ?
    H9A1 C9A H9A2 . . 107.8 ?
    C9A C10A C11A . . 112.7(2) ?
    C9A C10A H10A . . 109.0 ?
    C11A C10A H10A . . 109.0 ?
    C9A C10A H10B . . 109.0 ?
    C11A C10A H10B . . 109.0 ?
    H10A C10A H10B . . 107.8 ?
    C10A C11A C19A . . 110.5(2) ?
    C10A C11A C15A . . 107.43(19) ?
    C19A C11A C15A . . 112.08(19) ?
    C10A C11A C12A . . 117.5(2) ?
    C19A C11A C12A . . 110.1(2) ?
    C15A C11A C12A . . 98.66(19) ?
    C20A C12A C11A . . 120.5(2) ?
    C20A C12A C13A . . 112.1(2) ?
    C11A C12A C13A . . 103.23(19) ?
    C20A C12A H12A . . 106.7 ?
    C11A C12A H12A . . 106.7 ?
    C13A C12A H12A . . 106.7 ?
    C14A C13A C12A . . 106.6(2) ?
    C14A C13A H13A . . 110.4 ?
    C12A C13A H13A . . 110.4 ?
    C14A C13A H13B . . 110.4 ?
    C12A C13A H13B . . 110.4 ?
    H13A C13A H13B . . 108.6 ?
    C15A C14A C13A . . 103.35(18) ?
    C15A C14A H14A . . 111.1 ?
    C13A C14A H14A . . 111.1 ?
    C15A C14A H14B . . 111.1 ?
    C13A C14A H14B . . 111.1 ?
    H14A C14A H14B . . 109.1 ?
    C16A C15A C14A . . 119.35(19) ?
    C16A C15A C11A . . 114.9(2) ?
    C14A C15A C11A . . 104.40(18) ?
    C16A C15A H15A . . 105.7 ?
    C14A C15A H15A . . 105.7 ?
    C11A C15A H15A . . 105.7 ?
    C15A C16A C8A . . 108.72(18) ?
    C15A C16A C17A . . 109.77(19) ?
    C8A C16A C17A . . 111.73(19) ?
    C15A C16A H16A . . 108.9 ?
    C8A C16A H16A . . 108.9 ?
    C17A C16A H16A . . 108.9 ?
    C1A C17A C16A . . 113.28(19) ?
    C1A C17A H17A . . 108.9 ?
    C16A C17A H17A . . 108.9 ?
    C1A C17A H17B . . 108.9 ?
    C16A C17A H17B . . 108.9 ?
    H17A C17A H17B . . 107.7 ?
    C7A C18A H18A . . 109.5 ?
    C7A C18A H18B . . 109.5 ?
    H18A C18A H18B . . 109.5 ?
    C7A C18A H18C . . 109.5 ?
    H18A C18A H18C . . 109.5 ?
    H18B C18A H18C . . 109.5 ?
    C11A C19A H19A . . 109.5 ?
    C11A C19A H19B . . 109.5 ?
    H19A C19A H19B . . 109.5 ?
    C11A C19A H19C . . 109.5 ?
    H19A C19A H19C . . 109.5 ?
    H19B C19A H19C . . 109.5 ?
    C21A C20A C22A . . 110.9(2) ?
    C21A C20A C12A . . 111.5(2) ?
    C22A C20A C12A . . 109.1(2) ?
    C21A C20A H20A . . 108.4 ?
    C22A C20A H20A . . 108.4 ?
    C12A C20A H20A . . 108.4 ?
    C20A C21A H21A . . 109.5 ?
    C20A C21A H21B . . 109.5 ?
    H21A C21A H21B . . 109.5 ?
    C20A C21A H21C . . 109.5 ?
    H21A C21A H21C . . 109.5 ?
    H21B C21A H21C . . 109.5 ?
    C23C C22A C20A . . 113.8(3) ?
    C20A C22A C23A . . 118.2(3) ?
    C23C C22A H22A . . 84.1 ?
    C20A C22A H22A . . 107.8 ?
    C23A C22A H22A . . 107.8 ?
    C23C C22A H22B . . 131.0 ?
    C20A C22A H22B . . 107.8 ?
    C23A C22A H22B . . 107.8 ?
    H22A C22A H22B . . 107.1 ?
    C24A C23A C22A . . 125.9(6) ?
    C24A C23A H23A . . 105.8 ?
    C22A C23A H23A . . 105.8 ?
    C24A C23A H23B . . 105.8 ?
    C22A C23A H23B . . 105.8 ?
    H23A C23A H23B . . 106.2 ?
    C23A C24A C25A . . 116.9(6) ?
    C23A C24A H24A . . 108.1 ?
    C25A C24A H24A . . 108.1 ?
    C23A C24A H24B . . 108.1 ?
    C25A C24A H24B . . 108.1 ?
    H24A C24A H24B . . 107.3 ?
    C26A C25A C27A . . 108.5(3) ?
    C26A C25A C24A . . 100.3(5) ?
    C27A C25A C24A . . 100.7(4) ?
    C26A C25A H25A . . 115.1 ?
    C27A C25A H25A . . 115.1 ?
    C24A C25A H25A . . 115.1 ?
    C27A C25A H26I . . 117.5 ?
    C24A C25A H26I . . 128.6 ?
    H25A C25A H26I . . 79.4 ?
    C22A C23C C24C . . 108.8(4) ?
    C22A C23C H23C . . 109.9 ?
    C24C C23C H23C . . 109.9 ?
    C22A C23C H23D . . 109.9 ?
    C24C C23C H23D . . 109.9 ?
    H23C C23C H23D . . 108.3 ?
    C25C C24C C23C . . 122.0(4) ?
    C25C C24C H24C . . 106.8 ?
    C23C C24C H24C . . 106.8 ?
    C25C C24C H24D . . 106.8 ?
    C23C C24C H24D . . 106.8 ?
    H24C C24C H24D . . 106.7 ?
    C24C C25C C27A . . 108.1(4) ?
    C24C C25C C26A . . 109.9(4) ?
    C27A C25C C26A . . 104.2(3) ?
    C24C C25C H25C . . 111.4 ?
    C27A C25C H25C . . 111.4 ?
    C26A C25C H25C . . 111.4 ?
    C25A C26A H26D . . 110.2 ?
    C25C C26A H26D . . 135.7 ?
    C25A C26A H26E . . 109.9 ?
    C25C C26A H26E . . 111.5 ?
    H26D C26A H26E . . 107.7 ?
    C25A C26A H26F . . 110.4 ?
    C25C C26A H26F . . 76.3 ?
    H26D C26A H26F . . 108.9 ?
    H26E C26A H26F . . 109.7 ?
    C25A C26A H26G . . 120.6 ?
    C25C C26A H26G . . 110.4 ?
    H26D C26A H26G . . 113.3 ?
    H26F C26A H26G . . 91.6 ?
    C25A C26A H26H . . 126.2 ?
    C25C C26A H26H . . 110.0 ?
    H26D C26A H26H . . 60.9 ?
    H26E C26A H26H . . 123.5 ?
    H26F C26A H26H . . 48.0 ?
    H26G C26A H26H . . 109.8 ?
    C25A C26A H26I . . 74.0 ?
    C25C C26A H26I . . 110.3 ?
    H26D C26A H26I . . 48.9 ?
    H26E C26A H26I . . 90.9 ?
    H26F C26A H26I . . 154.8 ?
    H26G C26A H26I . . 107.7 ?
    H26H C26A H26I . . 108.6 ?
    C25C C27A H27D . . 139.1 ?
    C25A C27A H27D . . 111.2 ?
    C25C C27A H27E . . 77.5 ?
    C25A C27A H27E . . 110.5 ?
    H27D C27A H27E . . 108.7 ?
    C25C C27A H27F . . 107.4 ?
    C25A C27A H27F . . 109.3 ?
    H27D C27A H27F . . 108.4 ?
    H27E C27A H27F . . 108.7 ?
    C25C C27A H27G . . 110.6 ?
    C25A C27A H27G . . 124.9 ?
    H27D C27A H27G . . 109.9 ?
    H27E C27A H27G . . 88.8 ?
    C25C C27A H27H . . 109.9 ?
    C25A C27A H27H . . 73.5 ?
    H27D C27A H27H . . 50.3 ?
    H27E C27A H27H . . 155.8 ?
    H27F C27A H27H . . 91.4 ?
    H27G C27A H27H . . 108.8 ?
    C25C C27A H27I . . 108.7 ?
    C25A C27A H27I . . 121.7 ?
    H27D C27A H27I . . 61.5 ?
    H27E C27A H27I . . 47.6 ?
    H27F C27A H27I . . 128.3 ?
    H27G C27A H27I . . 109.5 ?
    H27H C27A H27I . . 109.2 ?
    N1B O1B H1B . . 100(2) ?
    N1B C1B C2B . . 118.5(2) ?
    N1B C1B C17B . . 126.6(2) ?
    C2B C1B C17B . . 114.83(19) ?
    C1B N1B O1B . . 113.34(19) ?
    C1B C2B C3B . . 114.90(18) ?
    C1B C2B C7B . . 109.72(18) ?
    C3B C2B C7B . . 113.36(19) ?
    C1B C2B H2B . . 106.0 ?
    C3B C2B H2B . . 106.0 ?
    C7B C2B H2B . . 106.0 ?
    C4B C3B C2B . . 110.39(19) ?
    C4B C3B H3B1 . . 109.6 ?
    C2B C3B H3B1 . . 109.6 ?
    C4B C3B H3B2 . . 109.6 ?
    C2B C3B H3B2 . . 109.6 ?
    H3B1 C3B H3B2 . . 108.1 ?
    C3B C4B C5B . . 110.9(2) ?
    C3B C4B H4B1 . . 109.5 ?
    C5B C4B H4B1 . . 109.5 ?
    C3B C4B H4B2 . . 109.5 ?
    C5B C4B H4B2 . . 109.5 ?
    H4B1 C4B H4B2 . . 108.1 ?
    C4B C5B C6B . . 111.6(2) ?
    C4B C5B H5B1 . . 109.3 ?
    C6B C5B H5B1 . . 109.3 ?
    C4B C5B H5B2 . . 109.3 ?
    C6B C5B H5B2 . . 109.3 ?
    H5B1 C5B H5B2 . . 108.0 ?
    C5B C6B C7B . . 113.79(19) ?
    C5B C6B H6B1 . . 108.8 ?
    C7B C6B H6B1 . . 108.8 ?
    C5B C6B H6B2 . . 108.8 ?
    C7B C6B H6B2 . . 108.8 ?
    H6B1 C6B H6B2 . . 107.7 ?
    C18B C7B C6B . . 110.33(19) ?
    C18B C7B C8B . . 111.22(19) ?
    C6B C7B C8B . . 109.98(18) ?
    C18B C7B C2B . . 110.54(18) ?
    C6B C7B C2B . . 106.90(19) ?
    C8B C7B C2B . . 107.74(17) ?
    C9B C8B C16B . . 110.23(18) ?
    C9B C8B C7B . . 113.48(18) ?
    C16B C8B C7B . . 113.20(17) ?
    C9B C8B H8B . . 106.5 ?
    C16B C8B H8B . . 106.5 ?
    C7B C8B H8B . . 106.5 ?
    C8B C9B C10B . . 113.74(19) ?
    C8B C9B H9B1 . . 108.8 ?
    C10B C9B H9B1 . . 108.8 ?
    C8B C9B H9B2 . . 108.8 ?
    C10B C9B H9B2 . . 108.8 ?
    H9B1 C9B H9B2 . . 107.7 ?
    C11B C10B C9B . . 112.10(18) ?
    C11B C10B H10C . . 109.2 ?
    C9B C10B H10C . . 109.2 ?
    C11B C10B H10D . . 109.2 ?
    C9B C10B H10D . . 109.2 ?
    H10C C10B H10D . . 107.9 ?
    C10B C11B C19B . . 111.40(19) ?
    C10B C11B C15B . . 106.94(18) ?
    C19B C11B C15B . . 111.59(18) ?
    C10B C11B C12B . . 116.93(18) ?
    C19B C11B C12B . . 109.29(19) ?
    C15B C11B C12B . . 100.14(17) ?
    C20B C12B C11B . . 118.77(19) ?
    C20B C12B C13B . . 111.80(18) ?
    C11B C12B C13B . . 102.94(17) ?
    C20B C12B H12B . . 107.6 ?
    C11B C12B H12B . . 107.6 ?
    C13B C12B H12B . . 107.6 ?
    C14B C13B C12B . . 106.93(18) ?
    C14B C13B H13C . . 110.3 ?
    C12B C13B H13C . . 110.3 ?
    C14B C13B H13D . . 110.3 ?
    C12B C13B H13D . . 110.3 ?
    H13C C13B H13D . . 108.6 ?
    C15B C14B C13B . . 104.03(18) ?
    C15B C14B H14C . . 111.0 ?
    C13B C14B H14C . . 111.0 ?
    C15B C14B H14D . . 111.0 ?
    C13B C14B H14D . . 111.0 ?
    H14C C14B H14D . . 109.0 ?
    C14B C15B C16B . . 118.65(18) ?
    C14B C15B C11B . . 104.42(17) ?
    C16B C15B C11B . . 112.97(18) ?
    C14B C15B H15B . . 106.7 ?
    C16B C15B H15B . . 106.7 ?
    C11B C15B H15B . . 106.7 ?
    C15B C16B C17B . . 111.56(18) ?
    C15B C16B C8B . . 108.96(17) ?
    C17B C16B C8B . . 111.85(18) ?
    C15B C16B H16B . . 108.1 ?
    C17B C16B H16B . . 108.1 ?
    C8B C16B H16B . . 108.1 ?
    C1B C17B C16B . . 109.29(18) ?
    C1B C17B H17C . . 109.8 ?
    C16B C17B H17C . . 109.8 ?
    C1B C17B H17D . . 109.8 ?
    C16B C17B H17D . . 109.8 ?
    H17C C17B H17D . . 108.3 ?
    C7B C18B H18D . . 109.5 ?
    C7B C18B H18E . . 109.5 ?
    H18D C18B H18E . . 109.5 ?
    C7B C18B H18F . . 109.5 ?
    H18D C18B H18F . . 109.5 ?
    H18E C18B H18F . . 109.5 ?
    C11B C19B H19D . . 109.5 ?
    C11B C19B H19E . . 109.5 ?
    H19D C19B H19E . . 109.5 ?
    C11B C19B H19F . . 109.5 ?
    H19D C19B H19F . . 109.5 ?
    H19E C19B H19F . . 109.5 ?
    C21B C20B C22B . . 109.9(2) ?
    C21B C20B C12B . . 112.52(19) ?
    C22B C20B C12B . . 111.13(19) ?
    C21B C20B H20B . . 107.7 ?
    C22B C20B H20B . . 107.7 ?
    C12B C20B H20B . . 107.7 ?
    C20B C21B H21D . . 109.5 ?
    C20B C21B H21E . . 109.5 ?
    H21D C21B H21E . . 109.5 ?
    C20B C21B H21F . . 109.5 ?
    H21D C21B H21F . . 109.5 ?
    H21E C21B H21F . . 109.5 ?
    C23B C22B C20B . . 112.4(2) ?
    C23B C22B H22C . . 109.1 ?
    C20B C22B H22C . . 109.1 ?
    C23B C22B H22D . . 109.1 ?
    C20B C22B H22D . . 109.1 ?
    H22C C22B H22D . . 107.8 ?
    C24B C23B C22B . . 116.7(2) ?
    C24B C23B H23E . . 108.1 ?
    C22B C23B H23E . . 108.1 ?
    C24B C23B H23F . . 108.1 ?
    C22B C23B H23F . . 108.1 ?
    H23E C23B H23F . . 107.3 ?
    C25B C24B C23B . . 116.1(2) ?
    C25B C24B H24E . . 108.3 ?
    C23B C24B H24E . . 108.3 ?
    C25B C24B H24F . . 108.3 ?
    C23B C24B H24F . . 108.3 ?
    H24E C24B H24F . . 107.4 ?
    C27B C25B C26B . . 110.4(2) ?
    C27B C25B C24B . . 112.4(2) ?
    C26B C25B C24B . . 110.4(2) ?
    C27B C25B H25B . . 107.8 ?
    C26B C25B H25B . . 107.8 ?
    C24B C25B H25B . . 107.8 ?
    C25B C26B H26A . . 109.5 ?
    C25B C26B H26B . . 109.5 ?
    H26A C26B H26B . . 109.5 ?
    C25B C26B H26C . . 109.5 ?
    H26A C26B H26C . . 109.5 ?
    H26B C26B H26C . . 109.5 ?
    C25B C27B H27A . . 109.5 ?
    C25B C27B H27B . . 109.5 ?
    H27A C27B H27B . . 109.5 ?
    C25B C27B H27C . . 109.5 ?
    H27A C27B H27C . . 109.5 ?
    H27B C27B H27C . . 109.5 ?
loop_
    _geom_torsion_atom_site_label_1
    _geom_torsion_atom_site_label_2
    _geom_torsion_atom_site_label_3
    _geom_torsion_atom_site_label_4
    _geom_torsion_site_symmetry_1
    _geom_torsion_site_symmetry_2
    _geom_torsion_site_symmetry_3
    _geom_torsion_site_symmetry_4
    _geom_torsion
    _geom_torsion_publ_flag
    C17A C1A N1A O1A . . . . 1.6(3) ?
    C2A C1A N1A O1A . . . . 178.6(2) ?
    N1A C1A C2A C3A . . . . -2.9(3) ?
    C17A C1A C2A C3A . . . . 174.4(2) ?
    N1A C1A C2A C7A . . . . 127.3(2) ?
    C17A C1A C2A C7A . . . . -55.4(3) ?
    C1A C2A C3A C4A . . . . -175.2(2) ?
    C7A C2A C3A C4A . . . . 56.6(3) ?
    C2A C3A C4A C5A . . . . -57.0(3) ?
    C3A C4A C5A C6A . . . . 56.6(3) ?
    C4A C5A C6A C7A . . . . -55.2(3) ?
    C5A C6A C7A C18A . . . . -69.5(3) ?
    C5A C6A C7A C8A . . . . 167.4(2) ?
    C5A C6A C7A C2A . . . . 51.0(3) ?
    C1A C2A C7A C18A . . . . -62.4(3) ?
    C3A C2A C7A C18A . . . . 68.1(3) ?
    C1A C2A C7A C6A . . . . 177.30(19) ?
    C3A C2A C7A C6A . . . . -52.3(3) ?
    C1A C2A C7A C8A . . . . 59.0(2) ?
    C3A C2A C7A C8A . . . . -170.53(19) ?
    C18A C7A C8A C16A . . . . 61.3(2) ?
    C6A C7A C8A C16A . . . . -176.5(2) ?
    C2A C7A C8A C16A . . . . -59.5(2) ?
    C18A C7A C8A C9A . . . . -66.1(3) ?
    C6A C7A C8A C9A . . . . 56.2(3) ?
    C2A C7A C8A C9A . . . . 173.19(19) ?
    C16A C8A C9A C10A . . . . 55.5(3) ?
    C7A C8A C9A C10A . . . . -175.6(2) ?
    C8A C9A C10A C11A . . . . -55.1(3) ?
    C9A C10A C11A C19A . . . . -70.1(3) ?
    C9A C10A C11A C15A . . . . 52.5(3) ?
    C9A C10A C11A C12A . . . . 162.4(2) ?
    C10A C11A C12A C20A . . . . 76.5(3) ?
    C19A C11A C12A C20A . . . . -51.2(3) ?
    C15A C11A C12A C20A . . . . -168.6(2) ?
    C10A C11A C12A C13A . . . . -157.6(2) ?
    C19A C11A C12A C13A . . . . 74.8(2) ?
    C15A C11A C12A C13A . . . . -42.7(2) ?
    C20A C12A C13A C14A . . . . 154.2(2) ?
    C11A C12A C13A C14A . . . . 23.0(2) ?
    C12A C13A C14A C15A . . . . 6.7(3) ?
    C13A C14A C15A C16A . . . . -164.5(2) ?
    C13A C14A C15A C11A . . . . -34.4(2) ?
    C10A C11A C15A C16A . . . . -56.6(3) ?
    C19A C11A C15A C16A . . . . 65.0(3) ?
    C12A C11A C15A C16A . . . . -179.06(19) ?
    C10A C11A C15A C14A . . . . 170.8(2) ?
    C19A C11A C15A C14A . . . . -67.6(3) ?
    C12A C11A C15A C14A . . . . 48.3(2) ?
    C14A C15A C16A C8A . . . . -175.63(19) ?
    C11A C15A C16A C8A . . . . 59.2(2) ?
    C14A C15A C16A C17A . . . . -53.1(3) ?
    C11A C15A C16A C17A . . . . -178.32(19) ?
    C9A C8A C16A C15A . . . . -55.6(2) ?
    C7A C8A C16A C15A . . . . 174.08(19) ?
    C9A C8A C16A C17A . . . . -176.9(2) ?
    C7A C8A C16A C17A . . . . 52.8(3) ?
    N1A C1A C17A C16A . . . . -135.3(2) ?
    C2A C1A C17A C16A . . . . 47.7(3) ?
    C15A C16A C17A C1A . . . . -165.31(19) ?
    C8A C16A C17A C1A . . . . -44.6(3) ?
    C11A C12A C20A C21A . . . . -55.6(3) ?
    C13A C12A C20A C21A . . . . -177.4(2) ?
    C11A C12A C20A C22A . . . . -178.5(2) ?
    C13A C12A C20A C22A . . . . 59.8(3) ?
    C21A C20A C22A C23C . . . . 48.0(4) ?
    C12A C20A C22A C23C . . . . 171.2(3) ?
    C21A C20A C22A C23A . . . . 79.0(4) ?
    C12A C20A C22A C23A . . . . -157.8(3) ?
    C23C C22A C23A C24A . . . . -82.6(9) ?
    C20A C22A C23A C24A . . . . -170.8(5) ?
    C22A C23A C24A C25A . . . . 90.4(8) ?
    C23A C24A C25A C26A . . . . 78.9(7) ?
    C23A C24A C25A C27A . . . . -169.8(6) ?
    C20A C22A C23C C24C . . . . -177.1(3) ?
    C23A C22A C23C C24C . . . . 77.1(7) ?
    C22A C23C C24C C25C . . . . -156.5(4) ?
    C23C C24C C25C C27A . . . . -151.5(4) ?
    C23C C24C C25C C26A . . . . -38.4(6) ?
    C27A C25A C26A C25C . . . . -64.1(4) ?
    C24A C25A C26A C25C . . . . 41.1(4) ?
    C24C C25C C26A C25A . . . . -51.6(4) ?
    C27A C25C C26A C25A . . . . 64.0(4) ?
    C24C C25C C27A C25A . . . . 58.9(4) ?
    C26A C25C C27A C25A . . . . -58.0(4) ?
    C26A C25A C27A C25C . . . . 69.9(4) ?
    C24A C25A C27A C25C . . . . -34.9(5) ?
    C2B C1B N1B O1B . . . . -179.16(19) ?
    C17B C1B N1B O1B . . . . -2.4(3) ?
    N1B C1B C2B C3B . . . . -12.9(3) ?
    C17B C1B C2B C3B . . . . 169.95(19) ?
    N1B C1B C2B C7B . . . . 116.2(2) ?
    C17B C1B C2B C7B . . . . -60.9(2) ?
    C1B C2B C3B C4B . . . . -174.5(2) ?
    C7B C2B C3B C4B . . . . 58.2(3) ?
    C2B C3B C4B C5B . . . . -56.1(3) ?
    C3B C4B C5B C6B . . . . 54.9(3) ?
    C4B C5B C6B C7B . . . . -55.6(3) ?
    C5B C6B C7B C18B . . . . -66.5(3) ?
    C5B C6B C7B C8B . . . . 170.40(19) ?
    C5B C6B C7B C2B . . . . 53.7(3) ?
    C1B C2B C7B C18B . . . . -65.2(2) ?
    C3B C2B C7B C18B . . . . 64.7(2) ?
    C1B C2B C7B C6B . . . . 174.70(18) ?
    C3B C2B C7B C6B . . . . -55.4(2) ?
    C1B C2B C7B C8B . . . . 56.5(2) ?
    C3B C2B C7B C8B . . . . -173.54(18) ?
    C18B C7B C8B C9B . . . . -59.9(2) ?
    C6B C7B C8B C9B . . . . 62.6(2) ?
    C2B C7B C8B C9B . . . . 178.76(18) ?
    C18B C7B C8B C16B . . . . 66.7(2) ?
    C6B C7B C8B C16B . . . . -170.81(19) ?
    C2B C7B C8B C16B . . . . -54.6(2) ?
    C16B C8B C9B C10B . . . . 52.2(2) ?
    C7B C8B C9B C10B . . . . -179.69(19) ?
    C8B C9B C10B C11B . . . . -53.8(3) ?
    C9B C10B C11B C19B . . . . -66.9(2) ?
    C9B C10B C11B C15B . . . . 55.2(2) ?
    C9B C10B C11B C12B . . . . 166.40(19) ?
    C10B C11B C12B C20B . . . . 80.1(3) ?
    C19B C11B C12B C20B . . . . -47.6(3) ?
    C15B C11B C12B C20B . . . . -164.89(19) ?
    C10B C11B C12B C13B . . . . -155.79(19) ?
    C19B C11B C12B C13B . . . . 76.5(2) ?
    C15B C11B C12B C13B . . . . -40.8(2) ?
    C20B C12B C13B C14B . . . . 150.24(19) ?
    C11B C12B C13B C14B . . . . 21.6(2) ?
    C12B C13B C14B C15B . . . . 6.7(2) ?
    C13B C14B C15B C16B . . . . -159.81(19) ?
    C13B C14B C15B C11B . . . . -33.0(2) ?
    C10B C11B C15B C14B . . . . 168.70(18) ?
    C19B C11B C15B C14B . . . . -69.3(2) ?
    C12B C11B C15B C14B . . . . 46.3(2) ?
    C10B C11B C15B C16B . . . . -61.0(2) ?
    C19B C11B C15B C16B . . . . 61.0(2) ?
    C12B C11B C15B C16B . . . . 176.61(18) ?
    C14B C15B C16B C17B . . . . -51.9(3) ?
    C11B C15B C16B C17B . . . . -174.53(18) ?
    C14B C15B C16B C8B . . . . -175.85(19) ?
    C11B C15B C16B C8B . . . . 61.5(2) ?
    C9B C8B C16B C15B . . . . -54.5(2) ?
    C7B C8B C16B C15B . . . . 177.24(17) ?
    C9B C8B C16B C17B . . . . -178.27(19) ?
    C7B C8B C16B C17B . . . . 53.4(2) ?
    N1B C1B C17B C16B . . . . -119.6(3) ?
    C2B C1B C17B C16B . . . . 57.2(3) ?
    C15B C16B C17B C1B . . . . -173.77(18) ?
    C8B C16B C17B C1B . . . . -51.4(2) ?
    C11B C12B C20B C21B . . . . -55.1(3) ?
    C13B C12B C20B C21B . . . . -174.8(2) ?
    C11B C12B C20B C22B . . . . -178.8(2) ?
    C13B C12B C20B C22B . . . . 61.5(2) ?
    C21B C20B C22B C23B . . . . 73.3(3) ?
    C12B C20B C22B C23B . . . . -161.5(2) ?
    C20B C22B C23B C24B . . . . -171.1(2) ?
    C22B C23B C24B C25B . . . . 91.1(3) ?
    C23B C24B C25B C27B . . . . -71.7(3) ?
    C23B C24B C25B C26B . . . . 164.5(2) ?
data_global
_journal_date_recd_electronic     2012-08-07
_journal_date_accepted     2012-09-21
_journal_name_full     'Acta Crystallographica, Section E'
_journal_year     2012
_journal_volume     68
_journal_issue     10
_journal_page_first     o3037
_journal_page_last     o3038
_journal_paper_category     QO
_journal_paper_doi     10.1107/S1600536812040093
_journal_coeditor_code     HG5240
_publ_contact_author_name     'Shams Uzzaman'
_publ_contact_author_address
;
Department of Chemistry
Aligarh Muslim University
Aligarh 202 002
India
;
_publ_contact_author_email     shamsuzzaman9@gmail.com
_publ_contact_author_fax     ?
_publ_contact_author_phone     '+919411003465'
_publ_section_title
;
6-Hydroxyimino-5\a-cholestane
;
loop_
    _publ_author_name
    _publ_author_address
    'Shams Uzzaman'
;
Department of Chemistry
Aligarh Muslim University
Aligarh 202 002
India
;
    'Khanam, Hena'
;
Department of Chemistry
Aligarh Muslim University
Aligarh 202 002
India
;
    'Mashrai, Ashraf'
;
Department of Chemistry
Aligarh Muslim University
Aligarh 202 002
India
;
    'Mabkhot, Yahia Nasser'
;
Department of Chemistry
Faculty of Science
King Saud University
Riyadh 11451
Saudi Arabia
;
    'Husain, Ahmad'
;
Department of Chemistry
University of Cape Town
Cape Town
South Africa
;
