# Supplementary material for: 6-Hy­droxy­imino-5α-cholestane
Source: Acta Crystallogr Sect E Struct Rep Online. 2012 Sep 29;68(Pt 10):o3037–8. doi: 10.1107/S1600536812040093 (PMC3470390; doi:10.1107/S1600536812040093)
Supplement: Supplementary file 2 [file e-68-o3037-Isup2.hkl]

# 
# h,k,l, Fc-squared, Fo-squared, sigma(Fo-squared) and status flag 
# 
data_I
_shelx_title ' bak03 in P2(1)' 
_shelx_refln_list_code          4 
_shelx_F_calc_maximum      317.95 
_exptl_crystal_F_000       896.00 
_reflns_d_resolution_high  0.6987 
 
loop_ 
 _symmetry_equiv_pos_as_xyz 
 'x, y, z' 
 '-x, y+1/2, -z' 
 
_cell_length_a    13.7535 
_cell_length_b     9.5266 
_cell_length_c    18.6810 
_cell_angle_alpha  90.000 
_cell_angle_beta  102.829 
_cell_angle_gamma  90.000 
 
_shelx_F_squared_multiplier     1.000 
 
loop_ 
 _refln_index_h 
 _refln_index_k 
 _refln_index_l 
 _refln_F_squared_calc 
 _refln_F_squared_meas 
 _refln_F_squared_sigma 
 _refln_observed_status 
   2   0   0      939.74      928.27      8.05 o 
   3   0   0       25.08       32.02      1.74 o 
   4   0   0     1170.03     1126.33     10.04 o 
   5   0   0       35.63       37.44      2.44 o 
   6   0   0      580.23      699.17      8.96 o 
   7   0   0     2660.09     2709.76     24.31 o 
   8   0   0       79.55       73.86      3.98 o 
   9   0   0       29.97       25.40      5.88 o 
  10   0   0       27.61       26.56      6.96 o 
  11   0   0      242.78      219.56      9.45 o 
  12   0   0       24.52       37.78      9.03 o 
  13   0   0       97.53       79.63     30.61 o 
  14   0   0      150.20      131.59     14.66 o 
  15   0   0      196.89      200.77     22.26 o 
  16   0   0        0.83       22.72     13.77 o 
  17   0   0        0.31      -12.87     12.87 o 
  18   0   0      541.53      524.55     32.00 o 
  19   0   0       38.33       61.96     34.32 o 
   1   1   0     1908.56     1868.78      8.43 o 
   2   1   0    35170.22    33390.77    163.59 o 
   3   1   0      290.63      294.63      3.29 o 
   4   1   0      554.95      559.00      4.85 o 
   5   1   0     1160.23     1154.75      8.19 o 
   6   1   0     1272.26     1358.16     10.77 o 
   7   1   0        6.70        2.65      2.17 o 
   8   1   0       54.50       59.73      2.86 o 
   9   1   0      247.03      264.82      5.21 o 
  10   1   0        7.16        2.36      2.62 o 
  11   1   0      112.65      106.69      5.13 o 
  12   1   0       11.08        7.29      5.50 o 
  13   1   0       41.36       31.80      6.07 o 
  14   1   0       16.75        8.30      7.64 o 
  15   1   0       11.77        7.53     10.71 o 
  16   1   0      270.74      291.31     15.64 o 
  17   1   0       32.67       40.57     10.26 o 
  18   1   0       20.58       33.19     14.59 o 
  19   1   0       25.39        8.23     10.76 o 
   0   2   0   101091.42    87974.44   2432.35 o 
   1   2   0     7323.29     7315.48     41.74 o 
   2   2   0     1839.67     1721.27      9.08 o 
   3   2   0     2917.54     2872.75     13.83 o 
   4   2   0      175.28      176.63      2.83 o 
   5   2   0       44.82       53.15      2.26 o 
   6   2   0      390.82      438.45      5.55 o 
   7   2   0      360.69      413.45      5.86 o 
   8   2   0      291.23      281.81      5.46 o 
   9   2   0      125.43      124.02      4.43 o 
  10   2   0       98.43      103.37      4.40 o 
  11   2   0      283.48      250.66      6.51 o 
  12   2   0       61.97       65.05      4.37 o 
  13   2   0       15.66        9.57      5.07 o 
  14   2   0       43.20       53.98      7.30 o 
  15   2   0      104.47       95.10     10.75 o 
  16   2   0      119.68       78.33     18.21 o 
  17   2   0      224.98      206.91     14.70 o 
  18   2   0      235.32      233.21     15.85 o 
   1   3   0     7409.83     7535.89     54.28 o 
   2   3   0      863.98      864.01      7.30 o 
   3   3   0      649.17      728.08      5.37 o 
   4   3   0      107.06       91.83      2.25 o 
   5   3   0      329.02      338.23      3.89 o 
   6   3   0      613.94      696.51      7.01 o 
   7   3   0      339.24      380.54      5.54 o 
   8   3   0      213.05      193.73      6.84 o 
   9   3   0       89.67       68.43      3.57 o 
  10   3   0      275.07      294.63      7.12 o 
  11   3   0      225.94      249.18      6.68 o 
  12   3   0        4.22        3.63      4.20 o 
  13   3   0        1.88       10.15      5.27 o 
  14   3   0       50.97       52.30      6.23 o 
  15   3   0      102.50      107.65      9.75 o 
  16   3   0       12.85       -2.85      9.00 o 
  17   3   0       94.72      103.54     12.08 o 
  18   3   0       75.56       42.73     11.32 o 
   0   4   0     2590.34     2702.64     31.51 o 
   1   4   0     2131.87     2342.09     18.50 o 
   2   4   0     1770.85     1944.58     15.74 o 
   3   4   0      215.35      220.10      3.06 o 
   4   4   0     1113.43     1072.32      7.95 o 
   5   4   0       61.08       74.83      2.82 o 
   6   4   0      700.10      747.23      8.46 o 
   7   4   0       57.00       59.23      3.34 o 
   8   4   0      288.58      251.04      6.17 o 
   9   4   0     2880.86     2846.36     28.60 o 
  10   4   0      390.35      400.39      8.48 o 
  11   4   0      124.92      117.54      5.33 o 
  12   4   0      105.60      113.98      5.45 o 
  13   4   0       15.77        6.01      5.26 o 
  14   4   0        3.30        5.97      5.69 o 
  15   4   0      184.29      227.26     10.69 o 
  16   4   0       92.65      110.63     11.74 o 
  17   4   0      124.47      112.69     13.00 o 
  18   4   0       14.25       24.87     12.99 o 
   1   5   0     1016.37     1057.67     11.48 o 
   2   5   0      753.93      803.18      8.69 o 
   3   5   0      939.56     1114.38      8.86 o 
   4   5   0      147.13      115.49      3.16 o 
   5   5   0      166.74      167.43      3.66 o 
   6   5   0       91.29       93.77      3.27 o 
   7   5   0      916.22      940.48      9.65 o 
   8   5   0      173.73      183.66      5.48 o 
   9   5   0       29.84       39.59      4.74 o 
  10   5   0       47.36       67.55      7.10 o 
  11   5   0       77.16       77.59      6.12 o 
  12   5   0       77.41       74.13      6.22 o 
  13   5   0        4.57        5.46      5.78 o 
  14   5   0       46.65       62.24      7.72 o 
  15   5   0       17.93       21.20      7.09 o 
  16   5   0       84.51       93.37     10.03 o 
  17   5   0       95.84      118.95     15.18 o 
   0   6   0      155.12      155.74      6.85 o 
   1   6   0      712.93      707.44      9.15 o 
   2   6   0      721.79      832.21      8.54 o 
   3   6   0      262.94      263.88      4.77 o 
   4   6   0      100.24      121.20      3.31 o 
   5   6   0      168.02      192.36      4.97 o 
   6   6   0      601.17      574.46      9.01 o 
   7   6   0      978.56      913.94     10.23 o 
   8   6   0      137.68      124.69      6.24 o 
   9   6   0     2559.50     2576.80     25.88 o 
  10   6   0      168.53      173.43      7.09 o 
  11   6   0       68.87       76.17      6.12 o 
  12   6   0        6.51       10.28      4.86 o 
  13   6   0       56.82       55.45      8.78 o 
  14   6   0        5.03       -0.47      6.34 o 
  15   6   0       15.15       13.00      7.47 o 
  16   6   0       26.25       23.62      9.23 o 
  17   6   0        1.24        6.63     28.75 o 
   1   7   0      397.64      418.00      7.76 o 
   2   7   0      172.77      158.85      5.33 o 
   3   7   0      635.27      648.05      8.98 o 
   4   7   0       36.73       26.86      2.29 o 
   5   7   0       11.27       17.73      3.12 o 
   6   7   0       41.66       46.11      3.93 o 
   7   7   0      323.27      310.46     15.37 o 
   8   7   0       73.83       68.60      6.75 o 
   9   7   0      138.12      123.51      8.40 o 
  10   7   0      161.85      153.48      7.32 o 
  11   7   0      100.14      100.36     11.58 o 
  12   7   0       25.66       29.31      6.12 o 
  13   7   0       28.71       16.43      6.70 o 
  14   7   0        6.51        8.19      7.44 o 
  15   7   0       20.29       20.26     10.30 o 
  16   7   0       33.05       55.20     14.53 o 
   0   8   0      141.09      158.98      8.27 o 
   1   8   0       76.66       70.63      4.40 o 
   2   8   0      370.48      363.62      7.87 o 
   3   8   0       79.29       90.09      4.66 o 
   4   8   0      142.68      144.60      4.57 o 
   5   8   0       27.68       26.61      3.50 o 
   6   8   0       34.66       30.53      4.52 o 
   7   8   0       67.77       63.18      6.33 o 
   8   8   0      396.44      364.26     11.50 o 
   9   8   0      610.29      612.14     15.77 o 
  10   8   0      342.03      317.33     13.16 o 
  11   8   0        6.81        6.38      7.23 o 
  12   8   0        2.05       -6.17      6.72 o 
  13   8   0        5.62        2.92      7.73 o 
  14   8   0      187.37      224.41     12.61 o 
  15   8   0        0.72        0.77      8.96 o 
   1   9   0      129.58      138.42      6.04 o 
   2   9   0       18.43       21.45      4.80 o 
   3   9   0      118.22      112.41      9.40 o 
   4   9   0      199.36      213.60      5.61 o 
   5   9   0       96.67       88.44      4.59 o 
   6   9   0        2.83       10.60      5.44 o 
   7   9   0       19.24       25.91      5.71 o 
   8   9   0      162.37      179.61      9.13 o 
   9   9   0      216.51      202.80     10.01 o 
  10   9   0       26.00       33.21      7.18 o 
  11   9   0      153.36      158.18     10.10 o 
  12   9   0       56.82       77.57      8.05 o 
  13   9   0       92.35      120.37     11.48 o 
  14   9   0       33.15       31.16     11.30 o 
   0  10   0       28.54       30.36     10.25 o 
   1  10   0       31.30       33.64      6.14 o 
   2  10   0      318.18      287.35     10.42 o 
   3  10   0      127.35      127.28     10.61 o 
   4  10   0      108.26      113.01      4.56 o 
   5  10   0       19.69       21.96      5.76 o 
   6  10   0        3.18        6.99      5.95 o 
   7  10   0      196.97      184.97      9.18 o 
   8  10   0      116.41      106.63      8.28 o 
   9  10   0       10.47        2.64      6.68 o 
  10  10   0      211.50      226.59     11.45 o 
  11  10   0      145.37      146.50     10.32 o 
  12  10   0       34.66       37.26      7.41 o 
  13  10   0       95.69      114.08     27.83 o 
   1  11   0      120.10      134.07     10.23 o 
   2  11   0       94.16      103.79      8.56 o 
   3  11   0        9.06        6.21      7.41 o 
   4  11   0       30.31       24.25      5.32 o 
   5  11   0       80.32       81.52     10.22 o 
   6  11   0       36.60       38.98      6.99 o 
   7  11   0        4.35        6.65      6.39 o 
   8  11   0       48.80       49.50      7.72 o 
   9  11   0      138.47      121.86      9.75 o 
  10  11   0       32.85       32.46      8.92 o 
  11  11   0       35.05       55.05     12.41 o 
   0  12   0      124.53      157.92     13.38 o 
   1  12   0      118.06      128.83      9.87 o 
   2  12   0       76.47       62.02      9.82 o 
   3  12   0       56.98       42.82     10.77 o 
   4  12   0      144.54      137.18      8.79 o 
   5  12   0       40.25       47.14      7.09 o 
   6  12   0        0.11        2.62      7.62 o 
   7  12   0      211.96      210.00     13.30 o 
   8  12   0       40.44       40.62     11.96 o 
   9  12   0       58.64       61.56     13.12 o 
   1  13   0       42.33       32.36     10.47 o 
   2  13   0       78.98       84.51     10.40 o 
   3  13   0       26.28       23.58     10.50 o 
   4  13   0       98.34      128.34     10.91 o 
   5  13   0        6.55        8.01     11.70 o 
 -19   0   1      101.97       68.38     15.98 o 
 -18   0   1        3.26       15.93     28.29 o 
 -17   0   1        5.09        7.52     16.70 o 
 -16   0   1      109.26       98.22     16.40 o 
 -15   0   1       41.72        8.35     15.77 o 
 -14   0   1       49.98       24.90     15.30 o 
 -13   0   1       58.63       76.25      9.64 o 
 -12   0   1        6.03       -2.41      4.30 o 
 -11   0   1      205.94      175.77      7.87 o 
 -10   0   1       16.75       20.12      7.45 o 
  -9   0   1      881.93      959.84     35.66 o 
  -8   0   1       84.25       75.00      4.18 o 
  -7   0   1     1442.55     1647.06     18.87 o 
  -6   0   1       50.66       52.15      3.44 o 
  -5   0   1     2511.64     2674.84     22.37 o 
  -4   0   1     2316.31     2049.51     17.27 o 
  -3   0   1     2497.01     2517.34     18.81 o 
  -2   0   1     1053.76     1096.86      9.26 o 
  -1   0   1     9048.40     8032.32    153.97 o 
   1   0   1       44.81       27.40      1.28 o 
   2   0   1     4229.18     4070.45     29.71 o 
   3   0   1      608.61      519.19      5.83 o 
   4   0   1      239.01      208.64      4.65 o 
   5   0   1      291.99      292.60      5.75 o 
   6   0   1      289.78      313.47      6.84 o 
   7   0   1     6377.40     6898.89     53.87 o 
   8   0   1       26.14       23.13      2.61 o 
   9   0   1       87.27      101.94      8.27 o 
  10   0   1       27.21       33.65      4.43 o 
  11   0   1       86.18       66.13      4.15 o 
  12   0   1       59.11       51.43     10.15 o 
  13   0   1        3.27        6.67     10.43 o 
  14   0   1      165.53      208.60     17.71 o 
  15   0   1        3.60      -11.81     11.81 o 
  16   0   1      227.59      252.90     21.80 o 
  17   0   1      661.13      738.25     50.09 o 
  18   0   1      146.56      160.00     19.34 o 
 -19   1   1       11.40       34.33     14.73 o 
 -18   1   1       64.04       52.23     11.40 o 
 -17   1   1      130.38      153.88     12.56 o 
 -16   1   1       35.08        8.24      8.97 o 
 -15   1   1        2.66       15.27      7.93 o 
 -14   1   1       21.74       11.17      7.64 o 
 -13   1   1       10.67       13.01      4.70 o 
 -12   1   1       25.74       10.10      4.06 o 
 -11   1   1      268.22      252.83      6.00 o 
 -10   1   1      428.44      425.08      7.07 o 
  -9   1   1      728.67      816.45      8.50 o 
  -8   1   1      138.00      149.59      3.90 o 
  -7   1   1     4718.84     5235.84     32.21 o 
  -6   1   1     1611.49     1680.91     12.33 o 
  -5   1   1      950.48     1002.31      8.18 o 
  -4   1   1      250.24      273.34      3.57 o 
  -3   1   1    15791.36    15327.98     78.61 o 
  -2   1   1     3763.83     3728.22     17.96 o 
  -1   1   1     1205.37     1149.07      5.55 o 
   0   1   1      328.34      326.46      1.92 o 
   1   1   1     8515.39     8245.91     35.35 o 
   2   1   1    10396.20    10187.51     47.51 o 
   3   1   1      258.43      265.10      2.96 o 
   4   1   1        2.33        3.00      1.41 o 
   5   1   1     2334.71     2501.72     14.60 o 
   6   1   1      226.42      218.32      3.73 o 
   7   1   1      964.04      982.93      8.48 o 
   8   1   1      421.34      465.42      5.65 o 
   9   1   1      140.73      118.06      3.39 o 
  10   1   1      177.42      188.73      4.14 o 
  11   1   1       27.87       28.33      3.00 o 
  12   1   1       14.22       14.22      4.60 o 
  13   1   1      287.24      274.30     10.38 o 
  14   1   1       45.06       64.57      9.33 o 
  15   1   1      158.88      170.02     13.11 o 
  16   1   1      661.46      714.90     22.29 o 
  17   1   1      128.84      153.31     13.16 o 
  18   1   1       52.14       53.23     11.62 o 
 -19   2   1       40.54       54.44     11.84 o 
 -18   2   1       38.72       42.39     10.64 o 
 -17   2   1       16.13       -1.63      9.03 o 
 -16   2   1       10.20        9.89      8.65 o 
 -15   2   1      109.13      103.82     10.82 o 
 -14   2   1       73.34       66.73      7.25 o 
 -13   2   1       19.78       23.72      4.93 o 
 -12   2   1       61.88       54.50      5.31 o 
 -11   2   1      379.37      377.66      7.88 o 
 -10   2   1       73.79       70.79      3.71 o 
  -9   2   1      641.09      703.69      8.34 o 
  -8   2   1     1397.06     1397.05     11.32 o 
  -7   2   1      945.08      969.09      8.57 o 
  -6   2   1      771.48      789.13      7.54 o 
  -5   2   1     1381.00     1497.04     11.47 o 
  -4   2   1      934.31      890.58      6.56 o 
  -3   2   1     5624.02     5740.82     26.93 o 
  -2   2   1     2516.17     2554.09     12.80 o 
  -1   2   1      754.42      781.90      5.90 o 
   0   2   1    30592.02    29419.89    274.37 o 
   1   2   1     2460.56     2464.32     15.30 o 
   2   2   1     2851.45     2766.42     15.01 o 
   3   2   1     1059.11     1028.59      6.26 o 
   4   2   1      133.55      137.80      2.52 o 
   5   2   1      672.68      680.85      5.29 o 
   6   2   1      184.76      177.12      3.43 o 
   7   2   1     1608.04     1683.63     11.55 o 
   8   2   1       90.78      124.13      3.38 o 
   9   2   1      528.47      498.75      6.59 o 
  10   2   1      701.60      711.41      8.16 o 
  11   2   1       54.46       54.14      4.37 o 
  12   2   1      149.42      156.32      7.56 o 
  13   2   1       23.49       32.74      5.55 o 
  14   2   1      118.18      145.58      8.73 o 
  15   2   1       64.02       79.88     10.14 o 
  16   2   1       75.39       80.63     13.12 o 
  17   2   1      336.01      333.99     16.90 o 
  18   2   1      327.30      362.80     18.04 o 
 -18   3   1        4.89        6.83     11.11 o 
 -17   3   1       47.25       53.71     11.04 o 
 -16   3   1       81.03       86.39     10.95 o 
 -15   3   1        7.71       10.02      7.06 o 
 -14   3   1       63.51       67.51      7.36 o 
 -13   3   1       13.63       -1.17      4.44 o 
 -12   3   1      182.25      160.81      6.21 o 
 -11   3   1       54.51       65.50      5.85 o 
 -10   3   1     1100.08     1117.70     13.28 o 
  -9   3   1      247.66      248.70      5.37 o 
  -8   3   1      911.43      895.64      8.76 o 
  -7   3   1     1954.90     2121.23     15.41 o 
  -6   3   1      542.71      595.62      6.77 o 
  -5   3   1      344.13      298.92      4.08 o 
  -4   3   1      407.28      448.15      4.13 o 
  -3   3   1     2848.73     2962.51     16.19 o 
  -2   3   1     1909.20     1895.35     14.49 o 
  -1   3   1     1614.58     1590.04     13.23 o 
   0   3   1     1238.47     1265.61      9.70 o 
   1   3   1     2013.94     2056.06     14.25 o 
   2   3   1     3784.84     4198.73     24.07 o 
   3   3   1      339.26      343.99      3.66 o 
   4   3   1      627.47      630.68      5.11 o 
   5   3   1      189.52      221.44      3.25 o 
   6   3   1     1192.62     1170.28      8.47 o 
   7   3   1      108.64       80.86      3.05 o 
   8   3   1     1037.76     1009.14      9.57 o 
   9   3   1       33.89       17.62      3.03 o 
  10   3   1      459.41      494.09      9.13 o 
  11   3   1      186.43      168.29      5.87 o 
  12   3   1       84.33       53.20      4.57 o 
  13   3   1       53.96       56.65      5.93 o 
  14   3   1        3.45        3.39      5.57 o 
  15   3   1       52.51       47.62      8.70 o 
  16   3   1       77.38       67.58     16.07 o 
  17   3   1      286.93      352.80     17.50 o 
  18   3   1       33.63       37.07     12.23 o 
 -18   4   1       24.97       26.43     10.98 o 
 -17   4   1       22.50        0.80     12.58 o 
 -16   4   1       42.47       37.87      9.63 o 
 -15   4   1        9.34        3.71      6.51 o 
 -14   4   1       20.93       27.72      6.18 o 
 -13   4   1        1.01        3.80      4.74 o 
 -12   4   1       37.39       45.22      5.02 o 
 -11   4   1       46.64       32.28      4.54 o 
 -10   4   1      143.70      149.89      5.70 o 
  -9   4   1     1024.63     1075.66     11.27 o 
  -8   4   1      160.23      161.00      4.85 o 
  -7   4   1      726.01      742.60      9.47 o 
  -6   4   1      757.18      733.74      7.53 o 
  -5   4   1      991.86     1091.41      8.88 o 
  -4   4   1      219.66      249.83      3.41 o 
  -3   4   1     2198.92     2150.22     13.84 o 
  -2   4   1      429.14      429.41      4.77 o 
  -1   4   1      686.38      742.79      8.53 o 
   0   4   1     2523.14     2821.39     23.00 o 
   1   4   1     3621.69     3966.60     28.79 o 
   2   4   1        0.86       -1.88      1.88 o 
   3   4   1     1817.52     1953.17     13.97 o 
   4   4   1      122.43      165.54      3.44 o 
   5   4   1      211.73      193.79      4.38 o 
   6   4   1      183.94      192.28      4.83 o 
   7   4   1       55.49       47.56      2.66 o 
   8   4   1      999.53     1003.22     10.74 o 
   9   4   1      365.19      338.16      7.99 o 
  10   4   1       54.55       37.69      4.40 o 
  11   4   1      338.51      323.79      8.37 o 
  12   4   1       38.60       34.05      4.56 o 
  13   4   1       60.00       64.10      7.19 o 
  14   4   1        0.98       -5.42      5.42 o 
  15   4   1       10.57       17.09      7.34 o 
  16   4   1       39.81       26.68      9.74 o 
  17   4   1       32.68       46.95     11.30 o 
  18   4   1      124.97      138.75     13.98 o 
 -17   5   1        2.71       -3.13     12.00 o 
 -16   5   1       33.75       36.73      8.66 o 
 -15   5   1       10.83       -6.83      7.22 o 
 -14   5   1       36.27       29.62      8.64 o 
 -13   5   1      100.01      105.87      7.06 o 
 -12   5   1       23.12       24.39      5.95 o 
 -11   5   1      278.64      276.34      8.80 o 
 -10   5   1     1225.73     1248.76     16.59 o 
  -9   5   1       67.59       57.73      4.95 o 
  -8   5   1     2060.06     1995.42     20.21 o 
  -7   5   1      560.31      571.62      7.74 o 
  -6   5   1      209.69      253.52      4.95 o 
  -5   5   1      489.29      488.49      5.98 o 
  -4   5   1       69.26       72.03      2.32 o 
  -3   5   1      582.59      575.27     10.06 o 
  -2   5   1      137.39      104.44      2.80 o 
  -1   5   1      807.86      767.08      8.88 o 
   0   5   1      746.18      763.09      8.94 o 
   1   5   1      185.30      182.34      3.57 o 
   2   5   1     1037.23     1277.35     11.02 o 
   3   5   1       80.81       95.23      2.56 o 
   4   5   1      312.29      309.70      5.19 o 
   5   5   1      341.80      331.66      4.74 o 
   6   5   1      416.06      438.38      6.35 o 
   7   5   1      572.77      577.04      8.13 o 
   8   5   1     1036.75     1101.45     20.46 o 
   9   5   1      111.85       96.67      5.76 o 
  10   5   1      736.19      727.35     11.81 o 
  11   5   1       16.40       14.56      4.76 o 
  12   5   1       69.02       79.63      6.13 o 
  13   5   1       48.78       49.51      6.05 o 
  14   5   1       20.69       21.24      6.60 o 
  15   5   1       44.47       44.72      7.65 o 
  16   5   1        8.82       -0.49     10.58 o 
  17   5   1        0.09        5.13     12.36 o 
 -17   6   1        3.06        2.32     11.93 o 
 -16   6   1        2.89       10.23      7.94 o 
 -15   6   1        8.75        4.28      7.04 o 
 -14   6   1      167.58      180.59     10.99 o 
 -13   6   1      157.52      181.35      8.51 o 
 -12   6   1      259.50      258.92     10.14 o 
 -11   6   1      107.77      113.16      6.47 o 
 -10   6   1      423.83      410.86     10.33 o 
  -9   6   1       31.50       25.82      4.57 o 
  -8   6   1        6.62        1.89      3.71 o 
  -7   6   1      183.93      190.01      4.26 o 
  -6   6   1      401.64      407.84      9.74 o 
  -5   6   1      157.66      172.27      4.26 o 
  -4   6   1      842.98      901.13      7.22 o 
  -3   6   1      419.26      388.36      5.73 o 
  -2   6   1      330.07      348.53      4.96 o 
  -1   6   1      313.62      308.39      6.05 o 
   0   6   1       69.46       81.03      3.85 o 
   1   6   1      361.47      396.43      7.61 o 
   2   6   1      632.38      654.26      6.67 o 
   3   6   1      108.15      105.90      2.86 o 
   4   6   1      395.78      432.90      6.29 o 
   5   6   1      247.07      267.98      5.49 o 
   6   6   1      206.01      210.54      6.36 o 
   7   6   1       16.37       15.35      3.49 o 
   8   6   1     1666.06     1591.77     18.13 o 
   9   6   1      446.77      448.94     10.14 o 
  10   6   1      204.68      188.19      7.16 o 
  11   6   1       17.22       13.23      4.89 o 
  12   6   1        6.85        3.64      5.02 o 
  13   6   1       96.55      100.43      7.39 o 
  14   6   1       42.70       66.89      7.25 o 
  15   6   1       94.81      102.05      8.80 o 
  16   6   1       44.12       59.30     12.87 o 
  17   6   1       61.51       55.65     18.55 o 
 -16   7   1       80.77       75.99     15.94 o 
 -15   7   1       14.53       24.81     10.76 o 
 -14   7   1       47.56       47.52      9.76 o 
 -13   7   1      181.69      181.49     11.90 o 
 -12   7   1       38.35       37.06      6.62 o 
 -11   7   1       89.77       89.18      6.98 o 
 -10   7   1      119.38      104.91      8.02 o 
  -9   7   1      278.17      280.32     11.31 o 
  -8   7   1      356.89      329.44     11.08 o 
  -7   7   1       47.11       35.73      5.54 o 
  -6   7   1       67.64       55.91      3.87 o 
  -5   7   1      130.16      109.04      3.77 o 
  -4   7   1       12.49       18.93      2.51 o 
  -3   7   1      243.31      257.63      7.91 o 
  -2   7   1      109.29       98.11      4.73 o 
  -1   7   1      516.39      546.27      9.40 o 
   0   7   1       26.19       22.18      3.69 o 
   1   7   1      224.95      226.69      6.05 o 
   2   7   1      276.88      306.71      5.60 o 
   3   7   1       58.18       51.09      3.20 o 
   4   7   1      485.07      478.39      7.97 o 
   5   7   1       30.51       40.41      3.40 o 
   6   7   1      450.80      436.52      8.11 o 
   7   7   1      132.48      129.34      7.78 o 
   8   7   1      421.65      409.62     12.33 o 
   9   7   1      164.02      149.21      8.87 o 
  10   7   1      152.33      133.79      7.91 o 
  11   7   1       11.80       17.21      5.14 o 
  12   7   1       79.23       86.01      6.96 o 
  13   7   1       27.11       25.56      7.01 o 
  14   7   1        0.28       -4.69      7.02 o 
  15   7   1       66.58       71.77     10.99 o 
  16   7   1       58.61       80.57     12.78 o 
 -15   8   1        1.74       -7.75      9.52 o 
 -14   8   1      232.20      244.83     13.07 o 
 -13   8   1       98.29       95.84     10.26 o 
 -12   8   1      149.87      144.57     14.39 o 
 -11   8   1      160.89      159.96     11.45 o 
 -10   8   1      269.62      237.01     13.31 o 
  -9   8   1       11.52        6.85      7.94 o 
  -8   8   1        3.14        9.99      6.78 o 
  -7   8   1      275.28      265.69     12.10 o 
  -6   8   1       71.34       74.63      4.69 o 
  -5   8   1        2.90       10.81      3.59 o 
  -4   8   1      603.48      582.62      6.96 o 
  -3   8   1       54.51       50.41      4.97 o 
  -2   8   1      134.04      155.71      5.61 o 
  -1   8   1      589.85      559.40      9.34 o 
   0   8   1      305.51      289.15      6.92 o 
   1   8   1       40.36       30.71      3.97 o 
   2   8   1       47.45       63.23      4.62 o 
   3   8   1      420.91      394.75      9.31 o 
   4   8   1       25.12       21.48      3.16 o 
   5   8   1       69.22       66.65      5.43 o 
   6   8   1       66.66       54.48      6.67 o 
   7   8   1      954.00      914.38     27.86 o 
   8   8   1      324.88      311.91     10.84 o 
   9   8   1      153.80      138.80      8.60 o 
  10   8   1       12.40        6.70      7.07 o 
  11   8   1       30.13       34.38      6.73 o 
  12   8   1       12.83        8.27      6.55 o 
  13   8   1       14.00        7.95      8.64 o 
  14   8   1       20.05       19.82      8.16 o 
  15   8   1       68.52       67.00     10.68 o 
 -14   9   1       68.08       94.83     11.18 o 
 -13   9   1       48.62       47.43      9.41 o 
 -12   9   1       71.04       82.52     10.12 o 
 -11   9   1       19.83       14.84      7.57 o 
 -10   9   1       79.97       88.26      8.46 o 
  -9   9   1       21.27       21.47      7.07 o 
  -8   9   1       73.14       62.12      6.77 o 
  -7   9   1       28.00       17.30      5.85 o 
  -6   9   1       18.96       24.62      5.41 o 
  -5   9   1       52.45       49.08      3.99 o 
  -4   9   1       41.46       32.69      2.73 o 
  -3   9   1      216.12      205.08     10.61 o 
  -2   9   1      232.88      260.40      8.57 o 
  -1   9   1      612.02      555.45     10.62 o 
   0   9   1        5.94       -2.34      4.51 o 
   1   9   1      180.98      177.37      7.42 o 
   2   9   1      305.38      278.74      9.70 o 
   3   9   1      103.76      123.51      8.52 o 
   4   9   1       39.85       31.96      5.78 o 
   5   9   1       11.18        9.20      4.21 o 
   6   9   1       26.03       30.84      5.83 o 
   7   9   1       76.70       75.29      7.16 o 
   8   9   1       96.22       81.22      7.81 o 
   9   9   1       44.52       59.34     10.23 o 
  10   9   1       36.48       25.36      7.22 o 
  11   9   1        7.28       -0.43      6.22 o 
  12   9   1       26.66       23.05      7.38 o 
  13   9   1        2.65        7.39      7.83 o 
  14   9   1       38.51       44.99     12.00 o 
 -13  10   1       56.94       77.10     16.87 o 
 -12  10   1        9.26       15.49      8.11 o 
 -11  10   1       34.16       34.34      7.74 o 
 -10  10   1       25.69       25.77      8.57 o 
  -9  10   1        1.79        0.26      6.57 o 
  -8  10   1       31.62       40.07     10.02 o 
  -7  10   1      138.28      130.64      9.07 o 
  -6  10   1       18.43       34.32      6.50 o 
  -5  10   1       60.68       65.64      6.42 o 
  -4  10   1      121.03      133.07      4.43 o 
  -3  10   1       52.36       45.62      6.67 o 
  -2  10   1       21.14       20.91      6.34 o 
  -1  10   1       64.73       65.07      6.65 o 
   0  10   1      128.67      124.87      7.74 o 
   1  10   1       17.83       15.72      5.86 o 
   2  10   1      120.92      134.14      9.31 o 
   3  10   1      107.40      104.57      6.05 o 
   4  10   1       33.34       25.58      6.73 o 
   5  10   1       67.65       62.83      7.43 o 
   6  10   1      206.80      192.95      9.34 o 
   7  10   1      151.90      154.49      9.06 o 
   8  10   1       44.06       47.09      7.48 o 
   9  10   1       68.74       52.20      7.64 o 
  10  10   1      207.33      196.81      9.54 o 
  11  10   1        0.88        3.46      6.81 o 
  12  10   1        6.21       -3.87     10.90 o 
 -11  11   1        9.09       -2.27     10.44 o 
 -10  11   1        5.03       -0.64      7.51 o 
  -9  11   1       58.18       69.64      8.77 o 
  -8  11   1       15.48       29.78      6.95 o 
  -7  11   1        2.74       -1.98      5.96 o 
  -6  11   1       68.07       67.20      7.74 o 
  -5  11   1      183.73      192.11      9.36 o 
  -4  11   1      140.58      145.14      7.71 o 
  -3  11   1      112.19      114.40      9.27 o 
  -2  11   1      160.90      142.85      8.95 o 
  -1  11   1      243.81      231.01      9.79 o 
   0  11   1      210.65      201.17      9.05 o 
   1  11   1      119.23      118.59     11.79 o 
   2  11   1       71.63       83.56      9.52 o 
   3  11   1        7.12       -7.24      7.96 o 
   4  11   1       35.11       49.77      6.01 o 
   5  11   1       15.13       17.83      6.11 o 
   6  11   1       46.25       60.98      7.29 o 
   7  11   1       12.36        4.96      6.37 o 
   8  11   1       30.71       19.10      8.99 o 
   9  11   1       11.17       10.66     10.72 o 
  10  11   1       16.83       24.47      9.39 o 
  11  11   1        7.27       -2.04     10.17 o 
  -9  12   1        4.65       -1.20     12.84 o 
  -8  12   1       33.40       19.61     13.20 o 
  -7  12   1      119.73      123.72     11.55 o 
  -6  12   1       24.75       24.27      7.51 o 
  -5  12   1       24.15       16.10      6.20 o 
  -4  12   1       13.41       14.33      5.81 o 
  -3  12   1       93.53       94.40      6.63 o 
  -2  12   1      235.67      238.62     12.10 o 
  -1  12   1       58.89       68.71      8.45 o 
   0  12   1      108.42      101.86      9.41 o 
   1  12   1       77.63       73.46      9.10 o 
   2  12   1       12.98       18.54     10.48 o 
   3  12   1       32.81       33.38      9.72 o 
   4  12   1       18.49       21.52      6.27 o 
   5  12   1       97.34      109.05      9.87 o 
   6  12   1       80.45       68.89      8.57 o 
   7  12   1       29.90       29.66      8.57 o 
   8  12   1       23.97       14.39     10.10 o 
  -5  13   1      138.48      138.09     21.13 o 
  -4  13   1       60.26       57.76     12.62 o 
  -3  13   1        6.69        2.94     15.32 o 
  -2  13   1       35.42       22.70     12.22 o 
  -1  13   1       61.39       71.35     11.70 o 
   0  13   1      154.39      153.08     13.71 o 
   1  13   1       90.96       99.20     10.19 o 
   2  13   1       16.95       33.19      8.50 o 
   3  13   1        3.42        3.43      5.48 o 
   4  13   1       11.39       -1.67      8.18 o 
   5  13   1       14.35       19.42     10.92 o 
 -19   0   2        0.23       15.83     14.00 o 
 -18   0   2       47.91       82.96     18.22 o 
 -17   0   2       21.37        6.22     12.12 o 
 -16   0   2      108.63      125.33     17.05 o 
 -15   0   2      131.02      149.33     15.70 o 
 -14   0   2       13.22       12.27     10.15 o 
 -13   0   2       23.51       19.40      5.29 o 
 -12   0   2       36.40       26.66      6.34 o 
 -11   0   2       28.81        9.70      4.87 o 
 -10   0   2      130.53      120.85     16.46 o 
  -9   0   2       22.12       20.27      4.49 o 
  -8   0   2     1828.64     2028.41     43.09 o 
  -7   0   2      171.83      204.46      8.70 o 
  -6   0   2     9527.80    10709.84    106.18 o 
  -5   0   2      984.61     1092.53     12.30 o 
  -4   0   2       12.63       24.18      2.20 o 
  -3   0   2       35.33       21.24      2.32 o 
  -2   0   2      467.24      491.12      5.20 o 
  -1   0   2     1686.41     1692.12     14.32 o 
   0   0   2        4.25       -0.74      0.97 o 
   1   0   2      136.45      126.94      2.69 o 
   2   0   2     8638.23     8518.94     62.24 o 
   3   0   2        0.07       -0.85      1.88 o 
   4   0   2      189.84      191.71      3.18 o 
   5   0   2      170.17      230.03      3.96 o 
   6   0   2       87.17       45.37      4.54 o 
   7   0   2      466.09      493.38      8.54 o 
   8   0   2      763.32      736.57      9.62 o 
   9   0   2      510.93      577.10      9.65 o 
  10   0   2      892.16      865.96     12.05 o 
  11   0   2       29.38       16.42      6.80 o 
  12   0   2      299.98      243.38     14.32 o 
  13   0   2      652.12      773.85     31.77 o 
  14   0   2      203.20      199.06     18.03 o 
  15   0   2        0.00       26.06     13.07 o 
  16   0   2       44.27       45.63     19.01 o 
  17   0   2      296.51      284.33     22.95 o 
  18   0   2        3.07       -7.55     16.24 o 
 -19   1   2        5.07        0.62      9.52 o 
 -18   1   2       53.59       44.45     11.12 o 
 -17   1   2        6.43        0.04      9.59 o 
 -16   1   2       10.18       -8.33      8.33 o 
 -15   1   2       14.82       10.27      8.63 o 
 -14   1   2       13.05        5.07      6.59 o 
 -13   1   2        1.52       -4.27      4.27 o 
 -12   1   2        9.17        3.43      4.19 o 
 -11   1   2      132.79      125.36      4.91 o 
 -10   1   2       44.37       38.21      3.65 o 
  -9   1   2        0.51       -2.02      4.14 o 
  -8   1   2     1600.70     1786.76     14.14 o 
  -7   1   2     3893.06     4415.27     28.81 o 
  -6   1   2     3515.87     3837.09     23.95 o 
  -5   1   2      624.37      690.28      6.40 o 
  -4   1   2     1545.00     1617.08     11.46 o 
  -3   1   2     1229.41     1184.65      8.13 o 
  -2   1   2      130.05      129.33      2.04 o 
  -1   1   2      295.49      291.15      2.18 o 
   0   1   2      602.57      599.20      3.07 o 
   1   1   2      838.13      773.19      4.09 o 
   2   1   2     1792.64     1707.17      9.03 o 
   3   1   2      356.83      339.03      3.24 o 
   4   1   2     4509.58     4794.80     24.55 o 
   5   1   2      160.99      168.79      2.86 o 
   6   1   2      275.25      276.29      3.78 o 
   7   1   2      632.87      647.55      8.57 o 
   8   1   2      748.62      775.27      6.92 o 
   9   1   2      188.83      210.41      3.42 o 
  10   1   2     1230.49     1184.16      9.10 o 
  11   1   2      360.84      346.26      6.57 o 
  12   1   2      330.53      356.44      9.28 o 
  13   1   2        7.29       11.44      5.79 o 
  14   1   2       74.87      100.25     12.05 o 
  15   1   2       47.85       31.71     13.92 o 
  16   1   2      208.74      179.71     13.93 o 
  17   1   2      134.09      132.17     13.44 o 
  18   1   2       44.61       29.04     11.18 o 
 -19   2   2        2.01       13.62     10.84 o 
 -18   2   2       18.28        6.94     20.88 o 
 -17   2   2       46.53       35.37     10.12 o 
 -16   2   2       21.07       27.01     15.13 o 
 -15   2   2       26.44       32.45      8.84 o 
 -14   2   2       15.68        6.38      6.34 o 
 -13   2   2       65.12       68.07      7.15 o 
 -12   2   2      293.43      271.28      8.19 o 
 -11   2   2       89.98       77.96      6.00 o 
 -10   2   2       42.41       49.98      3.61 o 
  -9   2   2       16.23       10.52      3.00 o 
  -8   2   2       35.83       43.55      2.85 o 
  -7   2   2      982.13     1127.91      9.48 o 
  -6   2   2     3367.51     3893.01     24.46 o 
  -5   2   2      130.77      140.57      3.58 o 
  -4   2   2     1053.58      949.99      8.05 o 
  -3   2   2       94.72      100.73      1.91 o 
  -2   2   2     2496.08     2487.77     13.54 o 
  -1   2   2     1956.07     1859.33     10.91 o 
   0   2   2     5457.06     5423.34     27.71 o 
   1   2   2      636.73      644.71      4.18 o 
   2   2   2      553.17      503.88      3.65 o 
   3   2   2     1293.42     1260.64      7.69 o 
   4   2   2       90.89       84.10      2.28 o 
   5   2   2      326.57      357.57      3.93 o 
   6   2   2      359.31      365.13      4.26 o 
   7   2   2      410.25      511.07      5.04 o 
   8   2   2     1028.97     1026.87      7.96 o 
   9   2   2     3215.21     3090.67     20.12 o 
  10   2   2      143.71      163.75      4.30 o 
  11   2   2      224.89      195.10      6.20 o 
  12   2   2      456.17      459.10     10.73 o 
  13   2   2      551.52      576.86     11.99 o 
  14   2   2       61.13       50.51      7.57 o 
  15   2   2        9.50        4.20      8.72 o 
  16   2   2       83.59       98.26     11.88 o 
  17   2   2      257.05      234.34     16.33 o 
  18   2   2      226.68      204.13     15.29 o 
 -18   3   2       19.66       12.99     10.00 o 
 -17   3   2      107.53      104.41     12.13 o 
 -16   3   2       25.54       29.77      9.96 o 
 -15   3   2       25.31       10.42      6.43 o 
 -14   3   2        6.47        9.77      6.12 o 
 -13   3   2       16.11       27.73      5.17 o 
 -12   3   2       64.93       60.31      5.26 o 
 -11   3   2       65.82       54.37      4.67 o 
 -10   3   2      213.95      196.38      5.41 o 
  -9   3   2       13.14        3.10      2.65 o 
  -8   3   2      449.36      500.35      6.87 o 
  -7   3   2      554.92      631.79      6.53 o 
  -6   3   2      623.12      617.78      6.25 o 
  -5   3   2      111.74      170.62      3.01 o 
  -4   3   2      267.90      272.17      3.25 o 
  -3   3   2       86.09       90.61      1.71 o 
  -2   3   2      687.37      761.90      6.90 o 
  -1   3   2      417.77      401.41      4.69 o 
   0   3   2     1032.24     1053.65      8.41 o 
   1   3   2     3568.06     3532.43     21.83 o 
   2   3   2     8019.57     8306.12     43.84 o 
   3   3   2        2.79        5.27      1.61 o 
   4   3   2     1295.27     1322.16      9.41 o 
   5   3   2      196.13      180.49      3.31 o 
   6   3   2      373.04      381.09      4.66 o 
   7   3   2      745.05      735.91      6.71 o 
   8   3   2      430.48      396.79      5.53 o 
   9   3   2       34.44       21.72      3.31 o 
  10   3   2     1156.66     1181.70     14.01 o 
  11   3   2      640.84      624.12     10.46 o 
  12   3   2       43.58       45.66      5.56 o 
  13   3   2      121.03      111.18      6.85 o 
  14   3   2      126.49      113.19      8.04 o 
  15   3   2       24.05       24.87      8.25 o 
  16   3   2      557.80      578.17     29.65 o 
  17   3   2      161.43      168.38     14.22 o 
  18   3   2       25.65       12.63     11.24 o 
 -18   4   2        3.18       -5.49     10.47 o 
 -17   4   2       55.77       40.04     12.04 o 
 -16   4   2       26.08       15.86      8.43 o 
 -15   4   2       68.36       91.09     10.05 o 
 -14   4   2       16.50       27.28      6.50 o 
 -13   4   2       78.94       83.96      7.82 o 
 -12   4   2      257.20      234.09      7.59 o 
 -11   4   2       52.00       49.13      5.00 o 
 -10   4   2       72.99       75.00      5.01 o 
  -9   4   2       73.51       71.80      3.86 o 
  -8   4   2      348.19      368.02      6.60 o 
  -7   4   2     1341.12     1378.43     12.07 o 
  -6   4   2      666.29      669.43      6.20 o 
  -5   4   2       22.26       15.65      1.44 o 
  -4   4   2      284.61      264.51      3.34 o 
  -3   4   2      282.62      311.91      4.04 o 
  -2   4   2        6.97        8.89      1.70 o 
  -1   4   2      833.29      864.39      7.95 o 
   0   4   2     4815.48     5276.77     34.56 o 
   1   4   2     1278.10     1335.91     10.99 o 
   2   4   2      261.34      273.42      3.21 o 
   3   4   2      716.77      743.73      6.05 o 
   4   4   2      274.42      270.76      4.12 o 
   5   4   2      190.07      216.77      4.69 o 
   6   4   2      266.30      275.69      5.33 o 
   7   4   2      340.26      332.06      6.08 o 
   8   4   2      520.58      518.85      7.56 o 
   9   4   2      939.61      939.49     12.00 o 
  10   4   2     1143.36     1130.28     14.02 o 
  11   4   2       49.26       53.56      4.94 o 
  12   4   2       23.51       17.93      5.19 o 
  13   4   2       52.73       52.16      6.43 o 
  14   4   2        1.60       -2.23      5.48 o 
  15   4   2       15.80       10.44     10.05 o 
  16   4   2       63.37       54.60     10.79 o 
  17   4   2       94.87      108.40     12.48 o 
 -18   5   2        5.17        8.58     11.22 o 
 -17   5   2      123.74      143.50     19.96 o 
 -16   5   2       36.12       52.71     10.00 o 
 -15   5   2       33.58       18.31     10.73 o 
 -14   5   2       66.55       72.94      8.43 o 
 -13   5   2        1.34        1.09      5.92 o 
 -12   5   2       32.25       55.98      6.51 o 
 -11   5   2      149.87      128.71      9.02 o 
 -10   5   2      103.92      126.04      6.03 o 
  -9   5   2      237.60      254.64      6.89 o 
  -8   5   2      222.51      243.33      5.59 o 
  -7   5   2       40.03       47.08      2.91 o 
  -6   5   2      162.13      169.13      3.44 o 
  -5   5   2      165.29      156.62      3.86 o 
  -4   5   2       55.93       58.02      2.10 o 
  -3   5   2       78.04       80.00      2.32 o 
  -2   5   2      370.12      388.45      5.04 o 
  -1   5   2      116.60      109.75      3.13 o 
   0   5   2     1656.06     1728.69     16.72 o 
   1   5   2     2186.77     2137.26     16.49 o 
   2   5   2     1175.42     1394.78     12.18 o 
   3   5   2      604.95      627.39      6.38 o 
   4   5   2      318.68      383.89      5.26 o 
   5   5   2       32.03       23.17      2.24 o 
   6   5   2      367.54      376.52      6.19 o 
   7   5   2       33.96       22.78      3.16 o 
   8   5   2      361.99      343.96      8.66 o 
   9   5   2        5.66       -0.99      5.03 o 
  10   5   2       54.31       59.14      5.01 o 
  11   5   2       57.48       63.97      5.27 o 
  12   5   2       59.47       59.14      6.21 o 
  13   5   2      172.01      171.80      8.04 o 
  14   5   2      260.82      281.47     13.01 o 
  15   5   2       14.30        3.32      6.83 o 
  16   5   2      104.98      120.22     12.40 o 
  17   5   2      127.11      124.26     15.33 o 
 -17   6   2       38.26       46.73     14.91 o 
 -16   6   2        3.82        0.67      7.77 o 
 -15   6   2       90.61      126.65     10.16 o 
 -14   6   2      138.49      157.20     19.24 o 
 -13   6   2      115.63      117.62      7.93 o 
 -12   6   2       87.73       91.44      7.39 o 
 -11   6   2       47.46       46.89      6.07 o 
 -10   6   2        5.98        4.11      4.73 o 
  -9   6   2       18.61        7.45      5.46 o 
  -8   6   2      608.43      606.30      9.10 o 
  -7   6   2       30.41       35.36      2.31 o 
  -6   6   2       62.21       63.69      2.75 o 
  -5   6   2      192.33      195.60      4.14 o 
  -4   6   2      367.33      378.92      4.52 o 
  -3   6   2       32.31       28.67      2.59 o 
  -2   6   2        3.55        1.82      1.72 o 
  -1   6   2       96.82       95.16      5.52 o 
   0   6   2      464.39      428.41      8.02 o 
   1   6   2      220.67      248.75      4.60 o 
   2   6   2      251.92      297.17      5.36 o 
   3   6   2     2470.17     2598.26     17.02 o 
   4   6   2      303.05      337.60      5.32 o 
   5   6   2      155.31      171.00      4.58 o 
   6   6   2       71.10       67.14      4.14 o 
   7   6   2      217.10      216.99      7.54 o 
   8   6   2      418.45      391.18      9.04 o 
   9   6   2      161.28      141.83      6.13 o 
  10   6   2      541.59      502.46     10.18 o 
  11   6   2       27.12       15.52      5.24 o 
  12   6   2       55.68       58.25      6.01 o 
  13   6   2       14.94        5.67      6.12 o 
  14   6   2        6.05        5.87      6.60 o 
  15   6   2       32.64       30.06      8.78 o 
  16   6   2       38.07       37.81      9.61 o 
 -16   7   2       26.92       28.84     18.56 o 
 -15   7   2        6.49       -1.34      9.24 o 
 -14   7   2       65.78       84.85     10.30 o 
 -13   7   2       20.27       11.00      9.66 o 
 -12   7   2       12.35       12.97      5.77 o 
 -11   7   2       30.79       23.48      6.01 o 
 -10   7   2      800.22      799.14     14.05 o 
  -9   7   2       81.09       86.56      8.11 o 
  -8   7   2       64.55       69.05      6.69 o 
  -7   7   2       38.39       34.51      5.15 o 
  -6   7   2        8.16        7.39      3.08 o 
  -5   7   2      456.05      471.84      6.71 o 
  -4   7   2       46.52       46.06      2.60 o 
  -3   7   2      244.63      250.17     10.16 o 
  -2   7   2      183.11      168.58      6.54 o 
  -1   7   2      177.13      192.01      7.38 o 
   0   7   2      597.85      596.12     10.65 o 
   1   7   2      520.66      484.98      8.72 o 
   2   7   2      327.16      242.37      5.31 o 
   3   7   2      274.37      300.23      4.54 o 
   4   7   2      776.49      725.96      9.54 o 
   5   7   2       29.40       22.25      4.05 o 
   6   7   2       29.59       24.68      3.74 o 
   7   7   2      204.11      186.81      8.23 o 
   8   7   2      206.33      194.89      9.44 o 
   9   7   2      136.25      135.92      9.90 o 
  10   7   2        7.85        4.34      4.88 o 
  11   7   2       43.59       46.73      5.93 o 
  12   7   2       96.24      109.70      9.02 o 
  13   7   2       42.83       31.59      7.23 o 
  14   7   2       36.36       15.20      7.42 o 
  15   7   2       15.14       19.00      9.79 o 
  16   7   2       14.00        2.05     12.89 o 
 -15   8   2      136.41      158.44     13.79 o 
 -14   8   2       48.22       50.38     12.38 o 
 -13   8   2       53.02       56.87      9.09 o 
 -12   8   2       26.77       22.45      7.99 o 
 -11   8   2       26.84       14.61      7.76 o 
 -10   8   2       26.42       36.49      7.84 o 
  -9   8   2       42.76       43.26      7.73 o 
  -8   8   2      732.75      709.13     19.82 o 
  -7   8   2       35.74       29.26      5.71 o 
  -6   8   2      314.70      326.05      7.04 o 
  -5   8   2       35.00       39.45      3.15 o 
  -4   8   2      346.72      361.47      5.37 o 
  -3   8   2      309.13      299.37      6.26 o 
  -2   8   2       41.85       36.38      4.70 o 
  -1   8   2      403.72      395.53      9.41 o 
   0   8   2      289.11      243.63      7.73 o 
   1   8   2       42.52       35.25      4.25 o 
   2   8   2      561.07      586.93     10.71 o 
   3   8   2     1430.27     1467.62     13.15 o 
   4   8   2      175.87      207.33      5.45 o 
   5   8   2       18.17       19.70      3.65 o 
   6   8   2      130.34      137.52      7.92 o 
   7   8   2       64.40       72.19      6.83 o 
   8   8   2       45.62       36.81      6.49 o 
   9   8   2       91.16       81.37      7.66 o 
  10   8   2      100.68      110.17      7.58 o 
  11   8   2        5.71        0.58      6.01 o 
  12   8   2        9.50        8.52      8.10 o 
  13   8   2       19.04       13.75      8.32 o 
  14   8   2       75.28      106.37     11.52 o 
  15   8   2       64.29       77.29     11.20 o 
 -14   9   2       32.14       47.85     10.38 o 
 -13   9   2       63.38       55.38     10.19 o 
 -12   9   2       99.76       72.13      9.74 o 
 -11   9   2      144.06      137.89     10.58 o 
 -10   9   2      280.46      273.50     11.57 o 
  -9   9   2       11.97       13.85      6.38 o 
  -8   9   2       31.89       17.30      6.16 o 
  -7   9   2       63.64       64.52      6.66 o 
  -6   9   2       64.96       74.75      5.57 o 
  -5   9   2       42.43       32.79      2.86 o 
  -4   9   2       77.86       76.73      3.71 o 
  -3   9   2       31.20       36.22      5.39 o 
  -2   9   2       19.45       25.19      5.39 o 
  -1   9   2      207.57      213.94      7.32 o 
   0   9   2      353.15      365.18      9.65 o 
   1   9   2      495.19      469.49     15.39 o 
   2   9   2       16.91       12.06      5.75 o 
   3   9   2      125.62      115.92      4.93 o 
   4   9   2      170.23      194.26      6.05 o 
   5   9   2       33.40       30.01      5.05 o 
   6   9   2       13.72        7.60      5.63 o 
   7   9   2      116.86      110.12      7.87 o 
   8   9   2      218.15      220.83     10.21 o 
   9   9   2      156.60      149.94      8.04 o 
  10   9   2       45.62       59.00      7.19 o 
  11   9   2       50.22       43.06      7.42 o 
  12   9   2       87.68      100.26      9.47 o 
  13   9   2        7.83        5.24      7.74 o 
  14   9   2       67.24       70.49     26.90 o 
 -13  10   2      113.90      149.76     13.87 o 
 -12  10   2        4.16        6.49      8.19 o 
 -11  10   2       37.17       25.21      7.83 o 
 -10  10   2       55.40       47.10      7.92 o 
  -9  10   2       51.49       55.34      7.95 o 
  -8  10   2       96.97      107.45      9.40 o 
  -7  10   2       56.60       54.80      7.00 o 
  -6  10   2      222.95      226.98      9.72 o 
  -5  10   2        8.71        9.23      4.96 o 
  -4  10   2       83.78       75.45      3.59 o 
  -3  10   2       83.42       79.56      7.93 o 
  -2  10   2       71.48       65.78      7.41 o 
  -1  10   2       34.15       35.39      5.95 o 
   0  10   2      102.19      101.66      7.70 o 
   1  10   2       69.23       61.39      7.62 o 
   2  10   2      250.02      268.88     12.55 o 
   3  10   2      161.75      154.87      5.14 o 
   4  10   2      157.59      154.52      8.35 o 
   5  10   2       87.94       96.52      8.15 o 
   6  10   2       91.29       92.12      7.71 o 
   7  10   2      121.53      116.75      8.55 o 
   8  10   2       31.29       27.48      8.30 o 
   9  10   2      100.29       97.79      7.90 o 
  10  10   2       30.64       40.70      6.95 o 
  11  10   2       90.74       83.21      8.12 o 
  12  10   2       96.49      128.25     13.78 o 
 -11  11   2       32.32       23.98     17.67 o 
 -10  11   2        8.82        8.99      9.53 o 
  -9  11   2       29.04       12.84      8.61 o 
  -8  11   2       17.64        5.91      6.79 o 
  -7  11   2       13.67        8.12      7.02 o 
  -6  11   2       74.22       67.19      7.33 o 
  -5  11   2       69.72       67.25      7.60 o 
  -4  11   2        4.81        5.14      5.26 o 
  -3  11   2       86.75       89.55      8.55 o 
  -2  11   2      110.60      112.74      9.01 o 
  -1  11   2      216.99      200.64      9.79 o 
   0  11   2      180.90      178.69      8.79 o 
   1  11   2      113.27      115.72     10.46 o 
   2  11   2        4.78       19.54      9.73 o 
   3  11   2        0.56       -1.81      4.62 o 
   4  11   2       85.78       91.91     10.42 o 
   5  11   2        7.48        0.93     10.58 o 
   6  11   2       19.31       15.32     11.09 o 
   7  11   2       82.90       99.62     10.33 o 
   8  11   2       32.67       34.84      7.11 o 
   9  11   2       21.09        6.24      6.74 o 
  10  11   2       26.65       20.10     10.68 o 
  -9  12   2        1.87       23.00     15.98 o 
  -8  12   2       17.57       17.45     14.09 o 
  -7  12   2       16.95       27.89     12.26 o 
  -6  12   2       48.64       54.10     13.05 o 
  -5  12   2       27.66       20.66      9.91 o 
  -4  12   2       61.99       54.84      7.10 o 
  -3  12   2       17.53       25.08      6.84 o 
  -2  12   2       23.74       22.56      8.04 o 
  -1  12   2       27.47       15.28      6.95 o 
   0  12   2       49.95       58.76      8.57 o 
   1  12   2      112.82      101.63      9.45 o 
   2  12   2       59.15       61.90     10.36 o 
   3  12   2       57.72       62.43      7.04 o 
   4  12   2        8.96       -4.09      9.41 o 
   5  12   2       46.29       47.15      7.68 o 
   6  12   2       10.73        5.93      7.34 o 
   7  12   2       18.43       25.76      6.49 o 
   8  12   2       23.54       32.72     11.57 o 
  -5  13   2       20.33       30.19     19.94 o 
  -4  13   2       39.32       21.19      9.15 o 
  -3  13   2      127.71      139.13     28.86 o 
  -2  13   2       82.45       76.53     11.08 o 
  -1  13   2      221.72      240.69     15.47 o 
   0  13   2       38.09       71.14     12.72 o 
   1  13   2       19.12       11.32      8.57 o 
   2  13   2       13.35       13.09     10.73 o 
   3  13   2      156.33      171.85     21.64 o 
   4  13   2       47.43       42.80      6.19 o 
   5  13   2       18.27       10.14     10.36 o 
 -19   0   3        9.81        4.74     14.38 o 
 -18   0   3       59.81       44.30     15.32 o 
 -17   0   3       20.09       36.32     19.01 o 
 -16   0   3      130.00      118.08     42.67 o 
 -15   0   3       21.94        8.12     12.52 o 
 -14   0   3        0.22      -10.15     10.15 o 
 -13   0   3       43.41       35.09      8.03 o 
 -12   0   3       16.43       11.46      5.96 o 
 -11   0   3       34.81       13.58      6.43 o 
 -10   0   3      629.46      572.48     16.24 o 
  -9   0   3      825.91      867.18     38.44 o 
  -8   0   3      467.24      493.51     11.58 o 
  -7   0   3     3133.62     3704.33     48.41 o 
  -6   0   3      672.43      754.99     11.36 o 
  -5   0   3     4244.94     4648.78     43.29 o 
  -4   0   3       30.50       24.33      2.62 o 
  -3   0   3      377.79      405.14      5.47 o 
  -2   0   3     3029.85     3013.37     27.71 o 
  -1   0   3     1638.19     1605.82     13.17 o 
   0   0   3      633.15      610.83      6.00 o 
   1   0   3     2185.62     2121.80     17.02 o 
   2   0   3      604.73      567.94      7.31 o 
   3   0   3        0.21       -1.39      1.39 o 
   4   0   3        0.00        4.37      2.11 o 
   5   0   3      716.06      741.02      8.74 o 
   6   0   3     1219.16     1297.39     15.05 o 
   7   0   3       77.22       66.36      4.20 o 
   8   0   3      379.84      380.29      8.60 o 
   9   0   3      327.96      236.94     10.44 o 
  10   0   3       17.57        2.17      4.38 o 
  11   0   3      611.16      720.09     15.78 o 
  12   0   3       85.21       67.79      7.36 o 
  13   0   3        1.81       17.82      8.98 o 
  14   0   3        0.01       -5.15      9.78 o 
  15   0   3        3.85       -8.57     13.43 o 
  16   0   3       45.70       48.91     14.66 o 
  17   0   3       48.00       79.20     17.05 o 
  18   0   3        8.92       -8.54     14.09 o 
 -19   1   3       23.61       21.59     16.33 o 
 -18   1   3       22.73        1.58     10.33 o 
 -17   1   3       19.28        6.15      9.48 o 
 -16   1   3       66.28       65.17      9.74 o 
 -15   1   3       39.84       49.12      8.63 o 
 -14   1   3        7.16       12.25      6.74 o 
 -13   1   3        8.84        1.00      6.32 o 
 -12   1   3       13.82        3.21      3.58 o 
 -11   1   3      102.85       97.58      5.87 o 
 -10   1   3      160.58      147.18      5.23 o 
  -9   1   3      254.80      255.19      6.46 o 
  -8   1   3     1462.46     1641.28     14.02 o 
  -7   1   3     5772.37     6583.41     45.54 o 
  -6   1   3      875.82      911.87     10.15 o 
  -5   1   3     3691.83     3923.16     27.64 o 
  -4   1   3      716.24      752.76      6.33 o 
  -3   1   3     2295.98     2135.09     13.33 o 
  -2   1   3      650.84      580.61      4.71 o 
  -1   1   3     3880.81     3827.01     17.95 o 
   0   1   3     1479.72     1434.09      8.02 o 
   1   1   3      528.72      511.32      3.35 o 
   2   1   3      127.09      114.54      2.14 o 
   3   1   3     1444.52     1518.55      8.99 o 
   4   1   3      742.82      799.03      6.47 o 
   5   1   3      117.23       98.20      2.87 o 
   6   1   3      486.92      501.71      5.59 o 
   7   1   3      160.09      144.28      3.44 o 
   8   1   3       22.02       19.30      2.35 o 
   9   1   3      629.43      677.25      7.61 o 
  10   1   3      230.37      274.27      5.77 o 
  11   1   3     3826.94     3672.03     27.87 o 
  12   1   3      149.93      151.58      6.51 o 
  13   1   3       50.24       42.73      6.32 o 
  14   1   3       15.43        9.21      8.16 o 
  15   1   3        0.34        7.03      9.23 o 
  16   1   3        4.65       -4.68      9.23 o 
  17   1   3       15.93       18.55     10.77 o 
  18   1   3        3.78       27.51     11.12 o 
 -19   2   3        5.07       10.06     16.33 o 
 -18   2   3       38.20       38.84     17.03 o 
 -17   2   3       50.80       49.85     10.45 o 
 -16   2   3       53.48       62.42     10.40 o 
 -15   2   3       17.88       22.00      8.47 o 
 -14   2   3        0.19       -4.90      4.90 o 
 -13   2   3       25.26       42.95      6.89 o 
 -12   2   3       46.49       54.82      5.32 o 
 -11   2   3       45.06       51.79      4.38 o 
 -10   2   3      525.90      532.07      8.49 o 
  -9   2   3      993.68     1022.48     11.03 o 
  -8   2   3      378.64      380.79      5.85 o 
  -7   2   3     1382.31     1479.47     11.33 o 
  -6   2   3      531.33      542.32      5.55 o 
  -5   2   3      431.99      470.71      5.72 o 
  -4   2   3      441.66      499.63      5.25 o 
  -3   2   3     3334.82     3380.07     17.93 o 
  -2   2   3     1433.86     1388.25      7.95 o 
  -1   2   3     1648.43     1690.93     10.71 o 
   0   2   3      496.20      524.26      3.72 o 
   1   2   3     3365.29     3404.62     15.92 o 
   2   2   3      884.14      922.12      5.81 o 
   3   2   3      795.48      759.45      5.88 o 
   4   2   3        5.70       13.60      1.61 o 
   5   2   3      359.16      345.90      4.03 o 
   6   2   3      623.60      697.69      6.06 o 
   7   2   3      147.66      141.63      2.89 o 
   8   2   3      181.96      180.65      4.76 o 
   9   2   3      430.80      394.50      5.78 o 
  10   2   3     1431.61     1477.08     13.55 o 
  11   2   3      820.28      874.67     11.46 o 
  12   2   3      121.78      107.83      6.45 o 
  13   2   3      107.59      121.51      8.41 o 
  14   2   3       18.15       11.28      7.78 o 
  15   2   3        6.00        4.19      8.13 o 
  16   2   3       14.11       12.11      9.80 o 
  17   2   3      153.34      178.11     14.81 o 
  18   2   3       60.33       68.67     11.94 o 
 -19   3   3       74.12       83.92     11.97 o 
 -18   3   3       60.89       42.71     10.35 o 
 -17   3   3       13.97       15.41      9.74 o 
 -16   3   3       44.29       59.07      9.98 o 
 -15   3   3       11.89       15.97      6.79 o 
 -14   3   3       42.39       35.64      5.56 o 
 -13   3   3        1.62        4.56      4.60 o 
 -12   3   3       83.67       79.70      5.88 o 
 -11   3   3      194.22      196.15      9.33 o 
 -10   3   3      209.59      218.95      5.89 o 
  -9   3   3      250.01      250.05      5.44 o 
  -8   3   3     1513.42     1479.81     12.23 o 
  -7   3   3      681.89      797.90      8.27 o 
  -6   3   3      343.04      327.41      4.35 o 
  -5   3   3      320.97      366.91      4.27 o 
  -4   3   3      435.91      479.81      4.15 o 
  -3   3   3      512.49      499.99      5.03 o 
  -2   3   3     1354.82     1434.73      9.39 o 
  -1   3   3      960.88     1006.42      6.85 o 
   0   3   3      123.64      115.16      2.04 o 
   1   3   3      217.93      220.42      2.40 o 
   2   3   3     4943.15     5343.99     28.11 o 
   3   3   3     1745.32     1875.53     11.24 o 
   4   3   3      585.07      627.10      4.97 o 
   5   3   3      715.63      697.66      5.79 o 
   6   3   3      129.20      130.32      2.92 o 
   7   3   3      253.91      279.33      4.33 o 
   8   3   3      150.19      149.11      3.23 o 
   9   3   3      968.42      967.98      9.62 o 
  10   3   3      544.08      566.20      9.95 o 
  11   3   3      654.52      706.40     14.20 o 
  12   3   3      339.32      332.66      9.80 o 
  13   3   3      148.46      158.87      7.67 o 
  14   3   3        4.93       -4.64      5.86 o 
  15   3   3       20.70        8.07      8.25 o 
  16   3   3      184.49      210.77     14.44 o 
  17   3   3        0.71        2.80     10.19 o 
  18   3   3       80.07       88.76     14.73 o 
 -18   4   3       16.07        8.68     11.42 o 
 -17   4   3        3.79        1.13     11.46 o 
 -16   4   3       25.64       11.15      8.93 o 
 -15   4   3       75.41       81.12      8.53 o 
 -14   4   3       18.22       34.91      6.98 o 
 -13   4   3       28.51       27.36      6.61 o 
 -12   4   3       26.81       22.42      5.11 o 
 -11   4   3        3.60        4.66      4.14 o 
 -10   4   3      197.72      233.58      7.39 o 
  -9   4   3      179.65      156.40      5.33 o 
  -8   4   3       57.22       63.23      3.84 o 
  -7   4   3      364.64      384.30      5.61 o 
  -6   4   3      115.99      140.23      3.33 o 
  -5   4   3       12.81        8.09      2.13 o 
  -4   4   3      185.22      217.29      3.24 o 
  -3   4   3      553.52      567.72      5.69 o 
  -2   4   3      439.36      472.15      5.15 o 
  -1   4   3     1073.49     1110.19      9.50 o 
   0   4   3     1548.26     1651.68     13.25 o 
   1   4   3      484.08      559.84      5.91 o 
   2   4   3      531.15      634.29      5.73 o 
   3   4   3     1427.67     1487.49     10.50 o 
   4   4   3      637.21      770.42      7.83 o 
   5   4   3      108.02      101.06      2.96 o 
   6   4   3      276.50      273.41      5.25 o 
   7   4   3      503.19      519.43      7.22 o 
   8   4   3       17.14       14.27      2.96 o 
   9   4   3      216.09      229.98      6.55 o 
  10   4   3      497.79      499.13      9.61 o 
  11   4   3      138.00      128.50      5.90 o 
  12   4   3       83.93       88.35      6.95 o 
  13   4   3      161.52      143.84      7.65 o 
  14   4   3       10.61       11.37      5.95 o 
  15   4   3       62.91       54.79      8.51 o 
  16   4   3      102.53       87.04     10.70 o 
  17   4   3      281.66      334.25     17.50 o 
 -18   5   3        2.92       -0.47     13.67 o 
 -17   5   3       97.13      110.37     13.67 o 
 -16   5   3       84.64      118.41     10.32 o 
 -15   5   3        3.00        5.36      7.16 o 
 -14   5   3      296.92      310.02     12.36 o 
 -13   5   3       88.44       77.39      7.76 o 
 -12   5   3      130.53      100.33      7.59 o 
 -11   5   3      168.63      172.32     11.31 o 
 -10   5   3      605.28      549.17     10.35 o 
  -9   5   3      442.68      424.17      8.41 o 
  -8   5   3      489.31      474.86      7.49 o 
  -7   5   3      373.69      427.96      5.83 o 
  -6   5   3       48.80       39.67      2.12 o 
  -5   5   3      661.38      702.42      6.38 o 
  -4   5   3      199.43      208.91      4.04 o 
  -3   5   3      136.21      107.32      2.64 o 
  -2   5   3       53.41       65.13      3.29 o 
  -1   5   3      526.76      525.20      6.41 o 
   0   5   3      311.62      347.04      4.77 o 
   1   5   3      292.23      252.49      4.77 o 
   2   5   3     6293.63     6812.72     38.90 o 
   3   5   3      125.78      115.53      3.05 o 
   4   5   3      539.93      542.34      5.43 o 
   5   5   3        3.99        9.33      2.28 o 
   6   5   3       54.60       46.96      3.19 o 
   7   5   3      397.61      393.01      6.80 o 
   8   5   3      115.21      122.90      5.48 o 
   9   5   3      742.46      743.26     11.25 o 
  10   5   3      106.79       96.44      5.44 o 
  11   5   3       36.21       29.84      4.84 o 
  12   5   3       10.06       -5.00      5.34 o 
  13   5   3      263.68      242.32     10.69 o 
  14   5   3       35.99       34.37      6.60 o 
  15   5   3       15.76       13.95      7.10 o 
  16   5   3      283.96      355.06     18.02 o 
  17   5   3       44.56       49.40     16.00 o 
 -17   6   3        4.80        3.98     10.60 o 
 -16   6   3      149.98      148.35     11.87 o 
 -15   6   3       59.43       72.12      8.62 o 
 -14   6   3        4.46        4.28      6.42 o 
 -13   6   3       59.66       63.81      7.74 o 
 -12   6   3      156.25      181.41      8.68 o 
 -11   6   3       74.52       67.38      6.16 o 
 -10   6   3      136.74      146.74      6.98 o 
  -9   6   3      121.85       92.14      5.21 o 
  -8   6   3      261.82      225.81      7.09 o 
  -7   6   3        5.41        2.80      2.19 o 
  -6   6   3      353.48      380.51      7.30 o 
  -5   6   3       54.43       58.99      3.19 o 
  -4   6   3      342.01      333.79      4.62 o 
  -3   6   3      208.66      225.84      3.59 o 
  -2   6   3      243.35      260.75      5.06 o 
  -1   6   3      368.52      375.76      6.35 o 
   0   6   3      399.05      453.07      7.37 o 
   1   6   3       61.51       89.96      3.70 o 
   2   6   3      819.97      813.34      8.23 o 
   3   6   3      312.73      321.17      5.11 o 
   4   6   3      261.21      292.31      4.90 o 
   5   6   3       80.52       89.93      3.90 o 
   6   6   3      134.19      124.59      3.57 o 
   7   6   3      389.40      393.13      7.56 o 
   8   6   3       39.88       35.81      4.35 o 
   9   6   3       30.54       42.12      4.91 o 
  10   6   3      156.03      154.00      6.92 o 
  11   6   3       31.59       27.40      5.32 o 
  12   6   3      194.08      216.16      9.19 o 
  13   6   3       31.30       31.08      6.66 o 
  14   6   3       10.33       11.46      7.22 o 
  15   6   3       39.47       51.96     10.71 o 
  16   6   3      137.31      147.56     14.35 o 
 -16   7   3       20.74       21.85     11.50 o 
 -15   7   3       64.35       52.10      9.81 o 
 -14   7   3      160.42      158.12     10.97 o 
 -13   7   3       11.69       13.60      6.44 o 
 -12   7   3       15.39       16.99      8.06 o 
 -11   7   3       75.30       70.56      9.13 o 
 -10   7   3      216.64      233.89      9.56 o 
  -9   7   3       29.63       24.72      6.34 o 
  -8   7   3       40.21       41.28      5.61 o 
  -7   7   3       18.56       19.91      4.14 o 
  -6   7   3        8.24       12.57      3.56 o 
  -5   7   3       30.92       38.87      3.04 o 
  -4   7   3       82.39       79.56      3.13 o 
  -3   7   3        7.93        7.52      3.22 o 
  -2   7   3       44.50       44.45      3.41 o 
  -1   7   3       84.38       68.68      5.64 o 
   0   7   3       63.57       57.55      5.31 o 
   1   7   3     1573.06     1637.43     16.87 o 
   2   7   3     1415.08     1520.54     13.91 o 
   3   7   3      356.96      385.36      5.61 o 
   4   7   3      355.13      346.93      6.23 o 
   5   7   3       11.91        9.77      3.34 o 
   6   7   3       51.49       55.58      5.10 o 
   7   7   3      302.53      302.88     10.11 o 
   8   7   3       36.09       29.96      5.79 o 
   9   7   3      155.04      171.64     10.58 o 
  10   7   3       43.60       34.16      7.60 o 
  11   7   3       10.60        6.54      5.18 o 
  12   7   3        1.43       -0.61      6.23 o 
  13   7   3       75.29       64.42      8.29 o 
  14   7   3       26.83       15.84      8.93 o 
  15   7   3        8.85       -0.36      8.79 o 
 -15   8   3        1.30       -6.95     10.77 o 
 -14   8   3        0.60       19.55     11.77 o 
 -13   8   3       36.89       33.56     10.44 o 
 -12   8   3      112.00       98.56     10.75 o 
 -11   8   3       66.67       74.48      8.91 o 
 -10   8   3      207.96      211.24     13.15 o 
  -9   8   3       75.26       84.34      7.75 o 
  -8   8   3       75.96       75.10      7.21 o 
  -7   8   3       85.01       90.25      5.78 o 
  -6   8   3      317.93      320.58     10.69 o 
  -5   8   3       86.48       87.57      3.75 o 
  -4   8   3       73.84       68.41      3.37 o 
  -3   8   3       18.88        9.24      3.18 o 
  -2   8   3      168.35      157.53      6.17 o 
  -1   8   3        4.10        3.18      4.29 o 
   0   8   3      184.34      160.64      7.20 o 
   1   8   3       52.23       50.80      5.39 o 
   2   8   3      354.64      305.67      9.02 o 
   3   8   3       82.27       70.02      3.88 o 
   4   8   3       12.66        2.47      2.92 o 
   5   8   3        3.11        1.59      3.53 o 
   6   8   3      233.17      229.05      9.22 o 
   7   8   3      176.15      169.38      8.48 o 
   8   8   3      278.21      270.94      9.53 o 
   9   8   3      138.53      111.55      7.86 o 
  10   8   3      163.45      157.75      9.53 o 
  11   8   3       51.01       49.33      6.86 o 
  12   8   3      170.17      204.18     12.03 o 
  13   8   3       24.25       17.46      9.31 o 
  14   8   3       33.47       31.59     10.54 o 
 -14   9   3       67.01       66.33     12.27 o 
 -13   9   3        0.25       -5.99      8.72 o 
 -12   9   3       25.44       27.09      9.18 o 
 -11   9   3       33.50       30.07      8.49 o 
 -10   9   3      114.89      112.27      9.51 o 
  -9   9   3       55.52       52.59      7.57 o 
  -8   9   3        1.24        3.02      5.79 o 
  -7   9   3       14.46       11.21      5.83 o 
  -6   9   3       18.76       25.28      4.12 o 
  -5   9   3      169.46      149.20      4.80 o 
  -4   9   3      151.76      145.10      4.06 o 
  -3   9   3      151.65      153.94      7.35 o 
  -2   9   3       12.84        1.85      4.30 o 
  -1   9   3       75.27       66.43      5.46 o 
   0   9   3      323.85      271.74     10.39 o 
   1   9   3      842.34      825.74     14.59 o 
   2   9   3      121.33      123.24      5.92 o 
   3   9   3       32.27       41.88      3.38 o 
   4   9   3      108.47      112.48      5.21 o 
   5   9   3      122.65      123.99      7.69 o 
   6   9   3       68.93       67.75      8.51 o 
   7   9   3      192.14      198.10     10.64 o 
   8   9   3       24.43       25.36      5.75 o 
   9   9   3      153.99      166.79      8.91 o 
  10   9   3        0.61       -1.18      5.98 o 
  11   9   3        4.45       -0.89      6.49 o 
  12   9   3       51.72       59.68      8.87 o 
  13   9   3       33.11       37.52      8.94 o 
 -13  10   3      128.55      111.37     36.17 o 
 -12  10   3       98.91       77.73     13.25 o 
 -11  10   3       99.59      100.19     11.40 o 
 -10  10   3        5.30       14.99      7.28 o 
  -9  10   3       15.85       19.31      7.22 o 
  -8  10   3      118.79      100.36      7.97 o 
  -7  10   3       50.64       46.26      7.00 o 
  -6  10   3       37.77       38.39      6.45 o 
  -5  10   3        0.75       -3.77      3.77 o 
  -4  10   3       21.17       13.72      3.46 o 
  -3  10   3      123.27      128.75      9.18 o 
  -2  10   3       11.03       16.28      5.88 o 
  -1  10   3       27.91       21.07      7.13 o 
   0  10   3      203.45      207.24      9.73 o 
   1  10   3       19.64       13.06      6.81 o 
   2  10   3       29.02       25.57      6.09 o 
   3  10   3       46.11       53.32      6.05 o 
   4  10   3       14.19        8.25      6.07 o 
   5  10   3      146.18      145.68      8.83 o 
   6  10   3      260.71      256.63     11.48 o 
   7  10   3        3.92        8.73      5.65 o 
   8  10   3        8.60        8.50      6.20 o 
   9  10   3      124.48      133.67      9.21 o 
  10  10   3       79.19       99.40      9.47 o 
  11  10   3       54.12       55.12      9.21 o 
  12  10   3       13.95        6.85     11.12 o 
 -11  11   3       24.32       30.71     18.03 o 
 -10  11   3       32.49       45.81     10.84 o 
  -9  11   3       10.92        9.80      8.43 o 
  -8  11   3       38.51       45.75      9.22 o 
  -7  11   3       93.67       77.84      9.83 o 
  -6  11   3      213.65      236.24     15.66 o 
  -5  11   3      536.68      560.15     14.43 o 
  -4  11   3       22.95       19.62      4.37 o 
  -3  11   3       92.11       91.31      7.60 o 
  -2  11   3       21.93       28.87      8.71 o 
  -1  11   3       68.80       71.84     12.36 o 
   0  11   3      159.61      170.83      9.29 o 
   1  11   3      146.48      138.39     10.08 o 
   2  11   3      144.20      142.35      7.07 o 
   3  11   3       22.69        8.61      5.47 o 
   4  11   3       63.73       61.72      7.40 o 
   5  11   3       23.38       26.70      5.78 o 
   6  11   3       26.99       32.35      6.31 o 
   7  11   3       38.83       34.35      6.71 o 
   8  11   3        9.80        6.52      7.16 o 
   9  11   3       83.70       93.61      8.69 o 
  10  11   3        7.10        7.50     11.00 o 
  -9  12   3       24.59       23.19     32.00 o 
  -8  12   3       86.43       79.61     18.88 o 
  -7  12   3       37.77       44.93      9.64 o 
  -6  12   3       56.79       42.32      9.02 o 
  -5  12   3       37.03       47.06      7.99 o 
  -4  12   3      144.73      149.10      7.54 o 
  -3  12   3      127.07      133.52      6.73 o 
  -2  12   3        6.65        7.32      9.56 o 
  -1  12   3       41.60       55.48     13.43 o 
   0  12   3      270.29      283.61     12.92 o 
   1  12   3        8.79        6.70      8.72 o 
   2  12   3        4.64        6.96      5.30 o 
   3  12   3       54.17       65.45      5.41 o 
   4  12   3       90.98      114.19      7.25 o 
   5  12   3       55.20       70.50      7.88 o 
   6  12   3       32.56       28.06      6.48 o 
   7  12   3        4.58       -5.24     10.48 o 
   8  12   3        5.54        8.96     16.60 o 
  -5  13   3      239.87      256.54     23.93 o 
  -4  13   3       17.21       26.55      7.85 o 
  -3  13   3       13.79       12.78      6.05 o 
  -2  13   3       29.82       50.85     11.20 o 
  -1  13   3       11.10       29.40     12.98 o 
   0  13   3       14.03        4.38     11.85 o 
   1  13   3        1.53        8.53      8.99 o 
   2  13   3       74.26       81.12      9.06 o 
   3  13   3       33.67       35.27      5.59 o 
   4  13   3       54.85       51.04     12.61 o 
 -19   0   4       10.89      -10.67     29.22 o 
 -18   0   4      208.31      238.73     21.61 o 
 -17   0   4      143.05      176.65     18.68 o 
 -16   0   4        0.63       23.06     11.75 o 
 -15   0   4        0.39        1.81     12.78 o 
 -14   0   4      212.96      270.55     18.99 o 
 -13   0   4      505.50      383.44     13.90 o 
 -12   0   4       17.96       26.80      6.78 o 
 -11   0   4      351.47      413.61     12.48 o 
 -10   0   4     1247.76     1240.60     23.74 o 
  -9   0   4        1.87        2.06      4.38 o 
  -8   0   4       72.66       69.44      4.72 o 
  -7   0   4       27.93       13.69      3.71 o 
  -6   0   4     3365.97     3715.10     46.93 o 
  -5   0   4        0.00        1.71      2.67 o 
  -4   0   4       80.99       69.62      2.94 o 
  -3   0   4       47.52       41.71      3.05 o 
  -2   0   4      750.67      745.98      7.53 o 
  -1   0   4      570.25      501.66      6.68 o 
   0   0   4     8223.92     8127.17     59.58 o 
   1   0   4     2332.50     2226.90     19.62 o 
   2   0   4      257.01      245.49      5.29 o 
   3   0   4        6.86        9.34      2.41 o 
   4   0   4      811.83      814.68      9.61 o 
   5   0   4      133.13      150.56      5.10 o 
   6   0   4       39.36       24.88      4.95 o 
   7   0   4       10.61       21.26      3.91 o 
   8   0   4        1.03       -3.42      3.42 o 
   9   0   4      105.12      120.48      7.12 o 
  10   0   4      632.09      683.24     22.85 o 
  11   0   4     1463.46     1406.42     19.49 o 
  12   0   4       41.77       51.38      9.78 o 
  13   0   4       10.42       16.42      9.12 o 
  14   0   4       21.75       16.36     10.29 o 
  15   0   4        5.28       25.31     14.75 o 
  16   0   4        2.81      -10.86     24.12 o 
  17   0   4        1.90      -21.49     34.32 o 
  18   0   4        2.30        4.60     15.04 o 
 -19   1   4      163.34      169.04     27.04 o 
 -18   1   4       42.73       66.28     11.16 o 
 -17   1   4        4.40       -9.72      9.72 o 
 -16   1   4       16.88        9.84      9.33 o 
 -15   1   4        0.67        1.31      8.48 o 
 -14   1   4        0.72       -4.22      4.80 o 
 -13   1   4      140.43      103.15      6.59 o 
 -12   1   4      248.75      254.80      7.26 o 
 -11   1   4      164.81      164.94      6.00 o 
 -10   1   4      123.47      108.60      4.78 o 
  -9   1   4       93.32      102.51      4.31 o 
  -8   1   4      258.30      304.59      6.18 o 
  -7   1   4      312.91      371.96      6.44 o 
  -6   1   4      327.77      345.24      7.04 o 
  -5   1   4      250.16      271.77      4.52 o 
  -4   1   4      387.55      356.95      4.44 o 
  -3   1   4      704.66      716.50      6.45 o 
  -2   1   4     3064.68     3057.59     16.20 o 
  -1   1   4     1133.51     1085.30      7.00 o 
   0   1   4     3082.57     2988.87     15.26 o 
   1   1   4      142.62      149.42      2.41 o 
   2   1   4     1788.19     1808.12     11.41 o 
   3   1   4     1780.06     1903.32     11.76 o 
   4   1   4       47.33       41.69      2.02 o 
   5   1   4      134.63      150.98      3.39 o 
   6   1   4       15.40        6.69      2.16 o 
   7   1   4      302.80      339.68      5.69 o 
   8   1   4      110.84      110.63      3.85 o 
   9   1   4      463.16      457.71      7.27 o 
  10   1   4     3907.11     3869.03     27.12 o 
  11   1   4      305.90      262.59      7.74 o 
  12   1   4      140.73      129.12      6.28 o 
  13   1   4       71.18       53.42      7.68 o 
  14   1   4       67.47       52.43      8.48 o 
  15   1   4        7.79        5.42      7.52 o 
  16   1   4      120.15      124.34     12.08 o 
  17   1   4       20.96       13.29     10.06 o 
  18   1   4       28.56       23.42     14.59 o 
 -19   2   4       44.98       58.52     10.99 o 
 -18   2   4      181.80      209.77     14.49 o 
 -17   2   4       28.80       21.27      9.61 o 
 -16   2   4       20.66       18.52      8.65 o 
 -15   2   4        6.66        7.09      7.72 o 
 -14   2   4       24.98       48.40      6.03 o 
 -13   2   4      313.32      267.57      9.49 o 
 -12   2   4       18.77       30.57      5.52 o 
 -11   2   4      136.04      138.06      5.60 o 
 -10   2   4      284.58      321.41      6.85 o 
  -9   2   4        7.18        5.88      2.84 o 
  -8   2   4      118.90      151.23      3.44 o 
  -7   2   4       98.87       84.71      3.85 o 
  -6   2   4      210.19      194.72      4.99 o 
  -5   2   4      113.25      148.72      3.65 o 
  -4   2   4       53.44       52.91      2.81 o 
  -3   2   4     1938.16     1990.50     16.74 o 
  -2   2   4     1104.23     1114.60      7.07 o 
  -1   2   4      321.63      352.15      4.75 o 
   0   2   4      206.68      223.24      2.72 o 
   1   2   4     1272.57     1294.57      7.28 o 
   2   2   4       87.30       80.68      1.98 o 
   3   2   4     3117.17     3331.41     19.75 o 
   4   2   4      749.61      810.36      6.34 o 
   5   2   4      516.90      551.26      5.42 o 
   6   2   4      170.31      173.68      3.30 o 
   7   2   4      136.92      122.99      3.43 o 
   8   2   4      250.12      250.97      5.55 o 
   9   2   4       83.85       93.19      3.86 o 
  10   2   4      113.24      116.01      5.83 o 
  11   2   4      322.51      275.59      8.20 o 
  12   2   4      184.72      172.81      7.14 o 
  13   2   4       11.11        8.50      5.19 o 
  14   2   4        1.28       -3.26      7.84 o 
  15   2   4       21.87       19.65      8.62 o 
  16   2   4      126.90      119.92     11.01 o 
  17   2   4       17.96      -11.85     12.05 o 
  18   2   4       39.80       24.61     11.43 o 
 -19   3   4      106.24      114.22     21.68 o 
 -18   3   4       70.48       63.31     12.14 o 
 -17   3   4        0.74        4.71     12.72 o 
 -16   3   4       40.46       33.53      9.42 o 
 -15   3   4       82.75       96.10      8.01 o 
 -14   3   4        3.41       -5.01      5.01 o 
 -13   3   4       57.42       46.72      5.63 o 
 -12   3   4      605.88      550.60     11.21 o 
 -11   3   4      337.31      335.68      8.99 o 
 -10   3   4       16.58        3.81      3.29 o 
  -9   3   4      892.67      951.63     10.52 o 
  -8   3   4       11.28        3.35      2.68 o 
  -7   3   4       59.39       71.17      2.73 o 
  -6   3   4       37.60       42.33      2.19 o 
  -5   3   4      110.65      125.24      2.97 o 
  -4   3   4       49.75       46.31      1.88 o 
  -3   3   4      439.43      430.55      4.89 o 
  -2   3   4      164.72      167.31      3.80 o 
  -1   3   4     1247.79     1346.73      8.77 o 
   0   3   4       87.70       71.54      1.98 o 
   1   3   4      665.22      632.17      5.17 o 
   2   3   4     2307.99     2436.98     14.40 o 
   3   3   4      202.70      212.92      3.43 o 
   4   3   4     1360.38     1415.85      9.46 o 
   5   3   4      473.87      525.84      5.27 o 
   6   3   4      180.45      173.64      3.35 o 
   7   3   4      108.35      109.11      2.91 o 
   8   3   4      250.92      245.50      4.46 o 
   9   3   4      897.23      864.39      8.93 o 
  10   3   4     1682.14     1564.92     16.82 o 
  11   3   4      559.46      557.93     14.29 o 
  12   3   4      150.52      152.41      7.38 o 
  13   3   4      161.15      145.65      7.65 o 
  14   3   4      106.37      114.16      8.03 o 
  15   3   4        3.49        7.60      8.17 o 
  16   3   4      131.76      137.94     11.63 o 
  17   3   4       13.88       13.32     11.06 o 
 -18   4   4       32.12       45.44     12.58 o 
 -17   4   4       78.97       52.84     11.59 o 
 -16   4   4      107.08      131.08     11.54 o 
 -15   4   4       48.73       36.83      9.11 o 
 -14   4   4       33.78       21.17      6.96 o 
 -13   4   4       24.81       16.73      6.12 o 
 -12   4   4      165.56      184.20     10.07 o 
 -11   4   4       18.51        7.24      4.78 o 
 -10   4   4      158.94      195.00      6.78 o 
  -9   4   4      131.66      131.05      4.78 o 
  -8   4   4      526.26      562.11      7.38 o 
  -7   4   4       47.90       57.23      2.83 o 
  -6   4   4      128.77      140.01      3.41 o 
  -5   4   4        8.54        3.18      1.56 o 
  -4   4   4      484.56      467.92      4.97 o 
  -3   4   4      312.41      309.83      3.45 o 
  -2   4   4      526.15      546.74      5.17 o 
  -1   4   4     2254.18     2455.58     14.47 o 
   0   4   4      563.61      631.57      5.10 o 
   1   4   4      175.53      176.34      2.95 o 
   2   4   4      414.83      422.86      4.25 o 
   3   4   4     1316.85     1425.17     10.16 o 
   4   4   4      214.04      219.33      3.86 o 
   5   4   4       64.16       59.80      2.56 o 
   6   4   4       18.36       13.00      2.45 o 
   7   4   4      111.84      116.65      3.88 o 
   8   4   4       87.71       80.04      4.45 o 
   9   4   4      106.69      101.22      5.12 o 
  10   4   4       12.21       14.00      4.19 o 
  11   4   4       33.20       27.24      5.36 o 
  12   4   4       10.70        5.13      6.66 o 
  13   4   4      274.81      288.48     10.48 o 
  14   4   4        4.20        0.29      5.62 o 
  15   4   4        5.46        3.68      8.27 o 
  16   4   4       13.01        2.34      9.04 o 
  17   4   4       66.75       48.53     11.91 o 
 -18   5   4        2.09        3.80     10.94 o 
 -17   5   4       38.51       57.20     22.37 o 
 -16   5   4       12.38       -1.87      7.66 o 
 -15   5   4       46.04       63.61     10.04 o 
 -14   5   4      107.85      147.32     11.39 o 
 -13   5   4       48.79       35.12      6.45 o 
 -12   5   4      208.48      190.13     10.11 o 
 -11   5   4       54.56       40.85      6.44 o 
 -10   5   4      278.56      292.06      9.41 o 
  -9   5   4      501.35      492.23      8.82 o 
  -8   5   4       34.83       34.28      2.71 o 
  -7   5   4      172.64      153.95      3.48 o 
  -6   5   4       13.29       13.86      2.08 o 
  -5   5   4       84.33       84.25      3.37 o 
  -4   5   4      427.76      437.14      5.57 o 
  -3   5   4       83.78       77.07      2.37 o 
  -2   5   4     1085.16     1162.62      8.19 o 
  -1   5   4      168.73      193.02      3.74 o 
   0   5   4      551.90      512.30      6.19 o 
   1   5   4      680.31      675.10      6.24 o 
   2   5   4      364.64      405.06      5.10 o 
   3   5   4      415.37      430.21      5.33 o 
   4   5   4      410.86      418.69      5.43 o 
   5   5   4       83.01      101.07      3.29 o 
   6   5   4      284.65      286.83      6.01 o 
   7   5   4      119.24      108.06      4.48 o 
   8   5   4      796.05      782.04     11.15 o 
   9   5   4      533.40      517.01     10.37 o 
  10   5   4      182.42      192.99      6.68 o 
  11   5   4      111.93       97.94      6.03 o 
  12   5   4      113.87      109.64      7.15 o 
  13   5   4      103.77      105.35      7.94 o 
  14   5   4       84.24       82.50      7.46 o 
  15   5   4        6.71        1.69      6.93 o 
  16   5   4       14.42       17.83      9.34 o 
 -17   6   4       23.08       21.11     11.27 o 
 -16   6   4       46.45       68.75      9.08 o 
 -15   6   4       34.92       18.81      8.57 o 
 -14   6   4        6.66        0.14      6.30 o 
 -13   6   4       99.38       89.88      7.82 o 
 -12   6   4      102.51       86.50      7.59 o 
 -11   6   4       36.00       31.92      6.12 o 
 -10   6   4      272.77      281.89      9.42 o 
  -9   6   4      172.96      146.66      5.82 o 
  -8   6   4      156.68      128.12      4.72 o 
  -7   6   4       89.84       81.91      4.17 o 
  -6   6   4       10.20        4.55      3.42 o 
  -5   6   4       38.95       39.11      2.70 o 
  -4   6   4      231.06      210.89      4.28 o 
  -3   6   4        5.12        3.79      2.12 o 
  -2   6   4      184.13      179.69      4.44 o 
  -1   6   4       35.62       48.12      3.17 o 
   0   6   4      120.70      130.86      3.73 o 
   1   6   4      294.48      281.37      4.27 o 
   2   6   4      990.39      966.78      8.56 o 
   3   6   4      294.95      313.54      5.10 o 
   4   6   4       48.61       39.23      2.76 o 
   5   6   4       80.73       78.08      3.77 o 
   6   6   4      400.91      380.17      6.17 o 
   7   6   4      100.45       71.42      4.34 o 
   8   6   4      121.13      113.68      5.45 o 
   9   6   4       82.21       82.23      5.80 o 
  10   6   4      108.40      104.34      6.07 o 
  11   6   4       43.57       48.01      5.84 o 
  12   6   4        3.25       10.33      5.77 o 
  13   6   4       42.21       37.90      8.32 o 
  14   6   4      123.03      128.26      9.42 o 
  15   6   4       62.01       68.33      8.89 o 
  16   6   4       15.73      -11.50     11.50 o 
 -16   7   4       12.49        1.85      9.42 o 
 -15   7   4        2.23       -0.55     10.08 o 
 -14   7   4       62.17       77.00      8.19 o 
 -13   7   4       22.92       14.06      6.57 o 
 -12   7   4       11.45        7.32      5.75 o 
 -11   7   4      116.22      136.51      7.80 o 
 -10   7   4      381.66      346.38     10.36 o 
  -9   7   4      297.55      303.08     11.16 o 
  -8   7   4       40.63       32.40      5.45 o 
  -7   7   4      269.20      229.76      7.46 o 
  -6   7   4      130.40      109.78      4.65 o 
  -5   7   4      345.79      328.32      6.40 o 
  -4   7   4        1.21       -2.52      2.52 o 
  -3   7   4      353.98      326.41      5.50 o 
  -2   7   4      149.87      166.90      5.32 o 
  -1   7   4       68.62       86.10      4.48 o 
   0   7   4      597.86      583.06     11.88 o 
   1   7   4     1370.23     1394.68     13.53 o 
   2   7   4      471.24      535.44      8.14 o 
   3   7   4      334.42      298.56      5.93 o 
   4   7   4      293.55      333.66      6.71 o 
   5   7   4        4.58       -0.54      2.94 o 
   6   7   4      484.61      452.41      9.38 o 
   7   7   4      188.91      195.49      7.51 o 
   8   7   4      134.29      122.45      7.51 o 
   9   7   4      194.16      172.10      7.34 o 
  10   7   4       15.93       17.70      4.96 o 
  11   7   4       70.97       66.57      7.06 o 
  12   7   4       39.90       29.50      7.27 o 
  13   7   4       22.55       30.91      9.65 o 
  14   7   4        4.58        6.75      9.00 o 
  15   7   4        4.22       -9.34      9.34 o 
 -15   8   4       18.90       15.98     10.98 o 
 -14   8   4       84.66       70.87     10.07 o 
 -13   8   4        4.50        0.33      7.87 o 
 -12   8   4       18.72       19.71      8.33 o 
 -11   8   4       89.61      112.64     10.13 o 
 -10   8   4        0.11      -10.37     11.11 o 
  -9   8   4      169.48      187.12     10.84 o 
  -8   8   4      170.94      163.38      9.18 o 
  -7   8   4      221.91      206.80      7.60 o 
  -6   8   4      115.67       98.72      5.03 o 
  -5   8   4       15.08       15.41      2.98 o 
  -4   8   4      376.07      340.17      5.93 o 
  -3   8   4      542.03      505.36      6.45 o 
  -2   8   4      240.21      228.07      5.57 o 
  -1   8   4      244.48      244.63      8.72 o 
   0   8   4      166.77      191.96      7.72 o 
   1   8   4      131.97      119.30      6.52 o 
   2   8   4      453.18      450.05      6.44 o 
   3   8   4        5.21       11.68      2.93 o 
   4   8   4      127.10      123.38      5.38 o 
   5   8   4        1.68        4.86      4.23 o 
   6   8   4       33.20       34.41      5.95 o 
   7   8   4      100.51       99.42      7.10 o 
   8   8   4        1.28       -3.91      5.58 o 
   9   8   4       10.93       11.21      6.21 o 
  10   8   4       24.41       13.33      9.77 o 
  11   8   4      104.62       80.36      9.08 o 
  12   8   4      197.25      213.45     11.87 o 
  13   8   4       45.82       35.23     13.08 o 
  14   8   4       61.00       72.67     12.72 o 
 -14   9   4       61.86       75.64     12.44 o 
 -13   9   4       26.56       35.26     10.68 o 
 -12   9   4       25.62       26.87     10.31 o 
 -11   9   4       12.94        6.63      8.63 o 
 -10   9   4      162.90      185.23     11.45 o 
  -9   9   4        4.02        1.20     10.08 o 
  -8   9   4        8.05        2.44      8.10 o 
  -7   9   4       58.53       45.35      6.88 o 
  -6   9   4        0.16       -0.34      3.65 o 
  -5   9   4      580.59      590.63      9.20 o 
  -4   9   4       54.05       52.82      3.86 o 
  -3   9   4       61.04       61.34      3.25 o 
  -2   9   4       69.00       78.44      6.04 o 
  -1   9   4       56.50       68.28      5.64 o 
   0   9   4      336.22      359.16     10.28 o 
   1   9   4       79.50      103.14      6.64 o 
   2   9   4      460.18      490.33      8.03 o 
   3   9   4        3.14        3.34      3.30 o 
   4   9   4       31.22       37.39      4.60 o 
   5   9   4      115.62      136.83      7.17 o 
   6   9   4      123.07      124.38      7.41 o 
   7   9   4       68.88       75.23      7.12 o 
   8   9   4        0.83        6.81      6.12 o 
   9   9   4       19.49       20.32      6.75 o 
  10   9   4       52.90       57.27      8.16 o 
  11   9   4       12.18       15.91      7.68 o 
  12   9   4       47.52       46.23      8.59 o 
  13   9   4      100.61      119.01     13.39 o 
 -13  10   4       13.73       26.90     14.43 o 
 -12  10   4       12.48        5.03     10.44 o 
 -11  10   4      133.48      135.45     18.74 o 
 -10  10   4       21.82       14.25     10.04 o 
  -9  10   4       36.30       48.36      9.07 o 
  -8  10   4      149.52      143.02      8.54 o 
  -7  10   4      125.39      120.93      7.18 o 
  -6  10   4       17.36       18.06      5.68 o 
  -5  10   4       77.95       97.35      6.71 o 
  -4  10   4      182.78      165.75      6.40 o 
  -3  10   4      423.11      408.80     11.13 o 
  -2  10   4       22.42       23.83      6.56 o 
  -1  10   4      261.22      259.31     11.00 o 
   0  10   4      128.16      127.52      9.30 o 
   1  10   4      203.30      197.77      7.19 o 
   2  10   4       66.95       57.32      4.88 o 
   3  10   4       23.58       29.75      4.42 o 
   4  10   4      108.28      106.17      6.51 o 
   5  10   4       22.25       23.62      5.60 o 
   6  10   4      313.65      338.86     16.52 o 
   7  10   4       44.97       42.86      8.30 o 
   8  10   4      103.51      106.35      9.19 o 
   9  10   4       37.58       57.43     10.16 o 
  10  10   4       19.06       24.64      8.86 o 
  11  10   4      123.48      124.89     10.28 o 
  12  10   4      208.94      243.45     16.66 o 
 -11  11   4        3.34        2.10     13.43 o 
 -10  11   4       47.81       58.08     20.25 o 
  -9  11   4       36.02       20.42      8.86 o 
  -8  11   4       37.77       42.23      8.70 o 
  -7  11   4        6.45       -0.18      8.30 o 
  -6  11   4       40.89       39.40      8.20 o 
  -5  11   4      123.80      116.17      7.16 o 
  -4  11   4        9.70       13.98      5.53 o 
  -3  11   4      179.42      186.23      7.98 o 
  -2  11   4      139.75      162.17      7.00 o 
  -1  11   4       40.22       50.49      6.55 o 
   0  11   4       29.51       27.24      6.61 o 
   1  11   4       30.78       35.72      3.26 o 
   2  11   4       77.28       69.51      6.44 o 
   3  11   4       33.12       34.33      5.01 o 
   4  11   4       41.22       39.51      7.89 o 
   5  11   4       15.33       15.53      6.19 o 
   6  11   4       22.86       35.01      8.61 o 
   7  11   4       11.20       10.87      6.48 o 
   8  11   4       99.39       83.53      8.53 o 
   9  11   4       10.10        9.97     13.79 o 
  10  11   4       92.76      121.56     14.86 o 
  -9  12   4       52.36       45.79     18.61 o 
  -8  12   4       66.88       61.34     41.27 o 
  -7  12   4      271.70      256.23     16.01 o 
  -6  12   4       57.56       60.07      9.35 o 
  -5  12   4       55.39       59.73      8.71 o 
  -4  12   4       18.55        8.24      5.06 o 
  -3  12   4       85.73       80.23      7.40 o 
  -2  12   4       58.46       61.48     11.46 o 
  -1  12   4      185.86      202.12     14.02 o 
   0  12   4      157.69      160.53     11.52 o 
   1  12   4      106.86       95.42      5.18 o 
   2  12   4       78.99       86.03      8.05 o 
   3  12   4       35.58       36.79      5.59 o 
   4  12   4       72.57       59.21      6.60 o 
   5  12   4       90.72       67.90      7.42 o 
   6  12   4      156.62      171.49      9.97 o 
   7  12   4      262.85      279.80     21.02 o 
  -5  13   4      121.28      110.56     36.64 o 
  -4  13   4       30.47       23.55      6.14 o 
  -3  13   4       14.97        9.30      4.98 o 
  -2  13   4      127.67      135.81      6.86 o 
  -1  13   4       16.69        5.73      5.67 o 
   0  13   4       28.89       29.21     10.10 o 
   1  13   4       12.50       18.55      4.67 o 
   2  13   4      118.00      103.22      6.48 o 
   3  13   4        2.52       15.10      8.67 o 
   4  13   4       37.64       42.99     17.81 o 
 -19   0   5       36.82       57.01     16.70 o 
 -18   0   5        1.64       34.15     16.06 o 
 -17   0   5        8.48       19.91     14.66 o 
 -16   0   5        0.42        1.99     13.43 o 
 -15   0   5       21.50       39.24     12.68 o 
 -14   0   5        2.15       -3.94     10.25 o 
 -13   0   5      164.68      128.08     12.45 o 
 -12   0   5        0.86       -2.48      6.11 o 
 -11   0   5       36.37       -1.70      9.06 o 
 -10   0   5      167.69      177.32      9.99 o 
  -9   0   5       15.49       -0.93      3.99 o 
  -8   0   5      137.46       96.65      5.20 o 
  -7   0   5     1415.18     1484.44     20.63 o 
  -6   0   5       86.18       70.69      4.18 o 
  -5   0   5      183.68      216.22      5.93 o 
  -4   0   5      827.92      890.24     10.26 o 
  -3   0   5      133.45      105.79      3.97 o 
  -2   0   5      310.14      300.81      6.04 o 
  -1   0   5      903.74      944.51     10.22 o 
   0   0   5      341.33      333.90      5.22 o 
   1   0   5      162.63      180.02      4.42 o 
   2   0   5      197.19      228.46      3.81 o 
   3   0   5      962.40     1048.16     13.90 o 
   4   0   5      194.05      222.77      6.43 o 
   5   0   5      189.58      208.86      6.13 o 
   6   0   5      109.24      104.30      4.92 o 
   7   0   5      129.11      120.39      5.39 o 
   8   0   5      434.75      445.79     12.12 o 
   9   0   5       27.22       11.08      5.26 o 
  10   0   5      695.90      681.14     12.95 o 
  11   0   5      454.13      418.70     11.91 o 
  12   0   5        3.50        4.90      8.53 o 
  13   0   5        0.40       -5.74      8.25 o 
  14   0   5        2.08       -8.23      9.81 o 
  15   0   5      166.81      165.82     14.20 o 
  16   0   5        0.05      -13.43     13.43 o 
  17   0   5       86.89      109.27     19.80 o 
 -19   1   5       82.37       79.76     12.02 o 
 -18   1   5        3.54       18.17     10.02 o 
 -17   1   5        5.37       10.32      8.89 o 
 -16   1   5       21.19       14.47      8.08 o 
 -15   1   5        5.58        9.76     10.04 o 
 -14   1   5       18.04       23.78      5.57 o 
 -13   1   5      469.25      363.78     12.83 o 
 -12   1   5       69.64       42.57      4.97 o 
 -11   1   5        0.25       -4.19      4.19 o 
 -10   1   5        3.27        3.13      3.41 o 
  -9   1   5      242.57      224.75      6.09 o 
  -8   1   5       27.41       23.89      2.83 o 
  -7   1   5        6.80       18.85      2.33 o 
  -6   1   5      365.07      386.50      6.08 o 
  -5   1   5      106.20      117.75      3.55 o 
  -4   1   5      109.58       88.51      2.94 o 
  -3   1   5      194.40      209.08      3.56 o 
  -2   1   5      673.49      660.21      5.17 o 
  -1   1   5     1072.15     1077.15      8.78 o 
   0   1   5     1058.49     1076.49      6.96 o 
   1   1   5     2850.28     2918.49     16.00 o 
   2   1   5     3836.20     3989.16     22.14 o 
   3   1   5      133.67      149.17      3.12 o 
   4   1   5      643.16      722.19      6.61 o 
   5   1   5     2572.58     2854.50     19.04 o 
   6   1   5       18.54       20.99      2.66 o 
   7   1   5        9.61        1.32      2.48 o 
   8   1   5      122.47      117.14      4.07 o 
   9   1   5     1122.94     1129.56     11.47 o 
  10   1   5      227.88      234.86      5.92 o 
  11   1   5       33.94       22.34      4.60 o 
  12   1   5       40.12       32.40      4.97 o 
  13   1   5        9.30       11.80      6.77 o 
  14   1   5       39.46       39.57      9.26 o 
  15   1   5        3.57       11.27      7.92 o 
  16   1   5      174.70      186.59     12.88 o 
  17   1   5       78.82      106.71     13.07 o 
 -19   2   5       23.46       31.88     10.19 o 
 -18   2   5       15.16       31.14     10.77 o 
 -17   2   5       16.98        0.13      9.47 o 
 -16   2   5       38.25       24.68     12.85 o 
 -15   2   5       37.86       34.89      9.09 o 
 -14   2   5       19.96       12.61      5.94 o 
 -13   2   5      217.04      168.98      7.49 o 
 -12   2   5       22.80       18.95      5.54 o 
 -11   2   5      191.42      172.07      6.29 o 
 -10   2   5       85.34       92.21      4.17 o 
  -9   2   5      157.96      150.61      4.82 o 
  -8   2   5       99.77      109.69      4.05 o 
  -7   2   5      690.46      631.48      8.15 o 
  -6   2   5      286.43      288.66      4.96 o 
  -5   2   5      140.35      139.80      6.37 o 
  -4   2   5      216.69      232.33      4.62 o 
  -3   2   5      627.33      590.10      6.42 o 
  -2   2   5       56.60       52.30      2.16 o 
  -1   2   5      503.43      529.54      5.21 o 
   0   2   5      576.99      592.05      5.05 o 
   1   2   5      147.39      117.36      2.48 o 
   2   2   5     1521.74     1685.25     10.33 o 
   3   2   5     3824.30     4152.20     23.48 o 
   4   2   5      706.71      782.32      6.73 o 
   5   2   5      398.80      430.65      5.00 o 
   6   2   5       92.46       90.77      2.96 o 
   7   2   5      484.91      485.51      6.48 o 
   8   2   5      150.07      136.34      4.68 o 
   9   2   5      111.97      100.55      4.68 o 
  10   2   5      124.09      125.62      6.12 o 
  11   2   5      450.21      432.83      9.59 o 
  12   2   5      206.55      198.74      7.52 o 
  13   2   5      161.14      167.69      8.18 o 
  14   2   5      112.77      121.29     12.31 o 
  15   2   5        4.52        5.84      8.28 o 
  16   2   5       28.05       34.45      9.88 o 
  17   2   5       97.46       95.62     12.32 o 
 -19   3   5        4.46      -11.19     11.19 o 
 -18   3   5       24.30       34.73     11.76 o 
 -17   3   5       15.28        6.41     10.73 o 
 -16   3   5       36.36       40.90     11.16 o 
 -15   3   5       35.94       34.20      8.23 o 
 -14   3   5       36.98       45.77      6.69 o 
 -13   3   5      151.04      129.70      6.98 o 
 -12   3   5       60.04       52.65      5.78 o 
 -11   3   5       70.92       56.47      5.21 o 
 -10   3   5        0.80       -0.43      3.71 o 
  -9   3   5      224.27      213.99      6.26 o 
  -8   3   5      437.61      401.13      5.88 o 
  -7   3   5      102.17       95.27      3.07 o 
  -6   3   5      400.36      418.77      5.81 o 
  -5   3   5       97.84       93.89      2.66 o 
  -4   3   5      182.19      180.56      3.04 o 
  -3   3   5       72.26       67.65      1.87 o 
  -2   3   5     1400.87     1417.72     11.50 o 
  -1   3   5      181.98      176.68      4.04 o 
   0   3   5      427.34      468.23      4.84 o 
   1   3   5     1831.50     2001.78     12.26 o 
   2   3   5      257.65      274.09      3.50 o 
   3   3   5     1655.27     1912.75     11.39 o 
   4   3   5     2984.53     3264.11     18.74 o 
   5   3   5      730.83      810.04      6.71 o 
   6   3   5       10.04       15.27      2.14 o 
   7   3   5      137.56      135.18      3.77 o 
   8   3   5      127.51      123.98      4.19 o 
   9   3   5      186.74      187.49      5.68 o 
  10   3   5      827.52      778.51     15.62 o 
  11   3   5      625.70      588.90     12.23 o 
  12   3   5       12.19        9.84      5.78 o 
  13   3   5       56.89       48.96      6.21 o 
  14   3   5       13.35       12.45      8.19 o 
  15   3   5       27.34       39.14      8.91 o 
  16   3   5       94.51      114.52     11.46 o 
  17   3   5       98.04      118.84     11.62 o 
 -18   4   5       38.06       42.27     12.77 o 
 -17   4   5        5.03      -10.85     10.85 o 
 -16   4   5        8.23       -0.60      7.57 o 
 -15   4   5       30.50       27.33      7.45 o 
 -14   4   5       57.39       34.83      7.66 o 
 -13   4   5       55.23       63.47      7.25 o 
 -12   4   5      162.42      170.62      8.65 o 
 -11   4   5       12.42        4.25      4.09 o 
 -10   4   5       56.43       52.52      4.68 o 
  -9   4   5      146.59      147.75      5.16 o 
  -8   4   5      459.76      478.89      7.14 o 
  -7   4   5      446.98      376.50      6.59 o 
  -6   4   5      104.02       89.74      3.39 o 
  -5   4   5       73.15       62.28      2.47 o 
  -4   4   5      114.24      121.60      3.34 o 
  -3   4   5      744.73      783.13      5.95 o 
  -2   4   5      211.03      201.25      2.62 o 
  -1   4   5     1223.37     1354.98      7.99 o 
   0   4   5       52.49       53.33      1.49 o 
   1   4   5      462.37      507.24      4.45 o 
   2   4   5     1482.92     1699.16     12.42 o 
   3   4   5      218.49      235.77      4.19 o 
   4   4   5       64.10       67.96      2.53 o 
   5   4   5      205.86      200.29      4.41 o 
   6   4   5       37.08       41.47      3.01 o 
   7   4   5       40.52       36.04      3.14 o 
   8   4   5      184.84      184.11      5.95 o 
   9   4   5       45.43       34.28      5.65 o 
  10   4   5       67.34       62.45      5.55 o 
  11   4   5       19.59       21.32      5.19 o 
  12   4   5      342.47      307.33      9.79 o 
  13   4   5       33.26       22.43      6.08 o 
  14   4   5      149.83      153.93      8.38 o 
  15   4   5       25.78        7.30      8.13 o 
  16   4   5       39.11       31.22      9.53 o 
  17   4   5       84.33       92.05     11.70 o 
 -18   5   5       84.67       80.87     13.78 o 
 -17   5   5        1.52       -9.49      9.49 o 
 -16   5   5       36.96       19.75      8.44 o 
 -15   5   5      110.36      108.88     10.28 o 
 -14   5   5       56.12       50.58      7.60 o 
 -13   5   5       13.09       11.34      6.51 o 
 -12   5   5       16.09       -1.57      6.34 o 
 -11   5   5      209.62      174.00      8.43 o 
 -10   5   5      192.13      179.11      7.48 o 
  -9   5   5        5.24        1.90      3.43 o 
  -8   5   5      176.00      146.55      4.54 o 
  -7   5   5      292.11      264.59      5.85 o 
  -6   5   5       93.65      106.63      4.02 o 
  -5   5   5       97.91       92.57      2.78 o 
  -4   5   5       91.01       91.48      3.04 o 
  -3   5   5      788.15      849.56      7.55 o 
  -2   5   5      279.77      274.95      3.86 o 
  -1   5   5       13.13       10.87      1.92 o 
   0   5   5      521.65      545.40      5.12 o 
   1   5   5     1385.54     1546.44     12.41 o 
   2   5   5       32.16       28.19      2.38 o 
   3   5   5      785.90      839.12      7.37 o 
   4   5   5      327.74      358.09      5.70 o 
   5   5   5       98.13       95.18      3.37 o 
   6   5   5       95.85       93.94      4.18 o 
   7   5   5      115.00      129.28      5.25 o 
   8   5   5      104.07      100.99      5.64 o 
   9   5   5       63.39       45.92      5.92 o 
  10   5   5      213.07      210.57      7.85 o 
  11   5   5      103.05       94.48      6.75 o 
  12   5   5      164.76      156.20      8.00 o 
  13   5   5        9.67        3.31      5.95 o 
  14   5   5       90.26       90.11      7.73 o 
  15   5   5       18.66       15.80      8.28 o 
  16   5   5       26.43       50.02      9.88 o 
 -17   6   5       23.09       23.55     10.29 o 
 -16   6   5       74.49       84.82     10.52 o 
 -15   6   5        4.69       -1.52     13.12 o 
 -14   6   5       91.12       68.60      8.09 o 
 -13   6   5       44.87       45.48      7.33 o 
 -12   6   5       98.79       90.95      8.15 o 
 -11   6   5       11.15        5.66      5.32 o 
 -10   6   5       43.70       32.85      6.15 o 
  -9   6   5       49.88       40.42      5.82 o 
  -8   6   5      244.65      237.09      6.45 o 
  -7   6   5      364.05      350.00      6.51 o 
  -6   6   5      243.49      242.24      6.70 o 
  -5   6   5      169.97      165.41      4.56 o 
  -4   6   5      188.92      195.16      4.32 o 
  -3   6   5      824.25      830.58      7.45 o 
  -2   6   5      118.85      100.42      2.69 o 
  -1   6   5     1551.61     1607.36     11.48 o 
   0   6   5       96.00      107.12      2.67 o 
   1   6   5      189.18      185.94      3.65 o 
   2   6   5      576.94      583.90      6.21 o 
   3   6   5      159.86      144.84      3.83 o 
   4   6   5       56.28       53.69      3.52 o 
   5   6   5       44.38       40.27      3.11 o 
   6   6   5       84.46      109.77      5.33 o 
   7   6   5       45.37       52.17      4.57 o 
   8   6   5       36.91       32.79      4.65 o 
   9   6   5      292.39      340.24      9.73 o 
  10   6   5       26.41       21.54      5.54 o 
  11   6   5       80.62       94.23      6.84 o 
  12   6   5      213.12      250.90      9.99 o 
  13   6   5       38.38       45.05     10.70 o 
  14   6   5       44.39       50.51     10.16 o 
  15   6   5       45.66       55.18      9.69 o 
 -16   7   5      113.97       99.33     15.72 o 
 -15   7   5       11.90        4.98      7.97 o 
 -14   7   5        6.62        5.84      6.89 o 
 -13   7   5       31.77       34.31      6.40 o 
 -12   7   5       38.07       29.61      6.78 o 
 -11   7   5      132.45      110.07      7.32 o 
 -10   7   5       41.78       33.33      7.31 o 
  -9   7   5       51.18       44.61      7.25 o 
  -8   7   5      322.26      308.80     10.57 o 
  -7   7   5        9.22        3.80      4.41 o 
  -6   7   5      104.46       93.00      4.73 o 
  -5   7   5      340.86      360.72      6.75 o 
  -4   7   5      378.25      384.52      6.47 o 
  -3   7   5      478.00      466.02      6.18 o 
  -2   7   5      135.47      144.18      3.71 o 
  -1   7   5      138.63      156.54      4.51 o 
   0   7   5      780.58      808.77      7.65 o 
   1   7   5       60.31       40.63      2.37 o 
   2   7   5      353.31      300.15      5.41 o 
   3   7   5      112.16      105.74      4.43 o 
   4   7   5      116.39       95.04      4.01 o 
   5   7   5      208.18      251.14      7.80 o 
   6   7   5       23.62       30.94      4.61 o 
   7   7   5       15.21        9.06      5.44 o 
   8   7   5      215.21      221.22     10.13 o 
   9   7   5      264.15      262.81      9.86 o 
  10   7   5       35.50       45.82      5.92 o 
  11   7   5       10.00       14.42      8.49 o 
  12   7   5       33.11       36.99      9.94 o 
  13   7   5      123.39      126.07      9.51 o 
  14   7   5      241.15      290.24     15.82 o 
  15   7   5        0.09       10.15      9.75 o 
 -15   8   5       30.48       32.52     15.82 o 
 -14   8   5       94.57       91.28     12.48 o 
 -13   8   5       30.00       33.41      8.76 o 
 -12   8   5        7.35       19.88     14.34 o 
 -11   8   5        3.27       -6.96      6.96 o 
 -10   8   5      212.54      202.98     15.66 o 
  -9   8   5        1.76       -3.94      6.68 o 
  -8   8   5       22.83       17.83      8.17 o 
  -7   8   5      230.01      226.41      8.57 o 
  -6   8   5      181.66      173.41      6.23 o 
  -5   8   5      308.17      293.56      6.22 o 
  -4   8   5      691.99      680.09      8.49 o 
  -3   8   5      468.75      477.90      6.52 o 
  -2   8   5      294.62      298.34      5.31 o 
  -1   8   5      579.12      556.75      6.91 o 
   0   8   5        0.74       -2.11      2.11 o 
   1   8   5       85.46       99.65      3.89 o 
   2   8   5      261.44      273.10      5.43 o 
   3   8   5      319.58      303.38      6.00 o 
   4   8   5      214.45      231.32      6.36 o 
   5   8   5        1.02       -1.88      4.17 o 
   6   8   5       63.71       55.47      6.00 o 
   7   8   5       33.67       31.36      6.13 o 
   8   8   5       65.87       69.06      7.06 o 
   9   8   5       70.98       77.21      7.46 o 
  10   8   5       11.61       10.56      6.82 o 
  11   8   5       88.63       85.32     10.02 o 
  12   8   5      139.77      187.01     11.64 o 
  13   8   5       11.84       15.76      9.72 o 
  14   8   5       57.62       63.73     12.32 o 
 -14   9   5       12.62        7.59     11.49 o 
 -13   9   5       37.47       27.52     13.05 o 
 -12   9   5        6.16        3.71      9.84 o 
 -11   9   5       77.22       54.27     11.02 o 
 -10   9   5       54.01       39.28     10.02 o 
  -9   9   5       11.31        5.42      6.92 o 
  -8   9   5       79.36       76.40      7.75 o 
  -7   9   5       28.58       27.48      5.32 o 
  -6   9   5       62.39       66.83      4.84 o 
  -5   9   5      243.38      233.41      6.52 o 
  -4   9   5       71.31       59.82      3.57 o 
  -3   9   5      483.98      466.77      6.62 o 
  -2   9   5      122.02      111.92      4.12 o 
  -1   9   5       63.67       60.30      3.13 o 
   0   9   5      116.54      113.84      3.64 o 
   1   9   5      190.14      202.88      4.79 o 
   2   9   5      246.31      250.49      5.71 o 
   3   9   5       11.88        8.97      3.96 o 
   4   9   5       88.51       84.26      7.10 o 
   5   9   5       19.62        8.95      5.67 o 
   6   9   5       10.98       23.41      5.84 o 
   7   9   5       33.70       22.88      6.35 o 
   8   9   5      152.52      166.28      9.99 o 
   9   9   5      175.39      200.87      9.92 o 
  10   9   5      133.60      144.47      9.61 o 
  11   9   5       39.41       30.94     12.58 o 
  12   9   5      183.18      185.35     12.30 o 
  13   9   5       77.87       81.13     16.77 o 
 -13  10   5       42.75       38.03     24.12 o 
 -12  10   5       19.12        3.72      9.07 o 
 -11  10   5        8.79       12.25     14.32 o 
 -10  10   5        1.87       -7.87      7.87 o 
  -9  10   5       13.54        5.46      8.64 o 
  -8  10   5       31.34       21.35      6.41 o 
  -7  10   5      232.71      233.43      9.90 o 
  -6  10   5       33.73       18.57      5.74 o 
  -5  10   5       75.82       73.25      6.04 o 
  -4  10   5       75.50       75.27      5.47 o 
  -3  10   5       23.47       20.41      4.92 o 
  -2  10   5      128.63      112.15      4.56 o 
  -1  10   5      163.36      172.80      4.93 o 
   0  10   5       34.77       37.86      3.46 o 
   1  10   5       29.37       23.64      3.09 o 
   2  10   5       26.88       19.21      4.54 o 
   3  10   5      142.30      153.57      6.74 o 
   4  10   5       89.39       88.84     10.51 o 
   5  10   5        2.07        1.53      5.23 o 
   6  10   5       58.81       75.10      7.04 o 
   7  10   5      157.24      148.26      8.89 o 
   8  10   5        7.69        8.37      6.43 o 
   9  10   5      249.90      250.89     11.34 o 
  10  10   5      240.86      243.31     11.67 o 
  11  10   5       73.17       48.69     12.05 o 
 -11  11   5       12.90        0.55     45.91 o 
 -10  11   5       39.80       39.42     12.25 o 
  -9  11   5       50.18       50.22     10.07 o 
  -8  11   5       26.71       40.06      9.42 o 
  -7  11   5        3.31       -7.06      7.10 o 
  -6  11   5       57.69       61.32      7.12 o 
  -5  11   5       93.98       94.97      6.84 o 
  -4  11   5      204.88      209.34      8.35 o 
  -3  11   5       81.75       69.20      8.70 o 
  -2  11   5       44.86       48.78      5.88 o 
  -1  11   5       53.36       46.57      4.42 o 
   0  11   5        9.96       10.20      3.85 o 
   1  11   5       71.03       63.35      4.75 o 
   2  11   5       29.19       31.62      4.73 o 
   3  11   5       48.66       51.27      5.65 o 
   4  11   5       57.57       59.33      6.52 o 
   5  11   5      106.67      122.17      7.97 o 
   6  11   5       43.16       32.59      6.73 o 
   7  11   5       24.57       28.87      6.93 o 
   8  11   5       19.49       26.86      9.05 o 
   9  11   5       22.04       18.21     10.86 o 
  -9  12   5        0.02        9.43     15.15 o 
  -8  12   5       77.50      105.98     19.80 o 
  -7  12   5       53.87       41.81     15.51 o 
  -6  12   5        1.27       15.77     13.77 o 
  -5  12   5       32.47       30.65      8.18 o 
  -4  12   5        5.97        2.26      4.91 o 
  -3  12   5       10.05        8.82      4.78 o 
  -2  12   5       49.88       50.34      7.35 o 
  -1  12   5      117.19      118.93      7.89 o 
   0  12   5       58.00       64.03      4.90 o 
   1  12   5       78.26       79.98      5.68 o 
   2  12   5       56.55       39.77      5.32 o 
   3  12   5       56.74       60.15      6.20 o 
   4  12   5       11.82       18.35      5.82 o 
   5  12   5       45.40       51.20      7.12 o 
   6  12   5       62.06       77.91      9.74 o 
   7  12   5       14.01        1.51     11.18 o 
  -5  13   5        5.89        3.05     15.58 o 
  -4  13   5      101.34      118.18     19.61 o 
  -3  13   5       19.76       20.90      8.30 o 
  -2  13   5       51.44       52.92      7.53 o 
  -1  13   5       11.63       15.15      5.04 o 
   0  13   5        9.47       11.14      5.79 o 
   1  13   5       58.04       52.20      5.91 o 
   2  13   5       37.77       46.70      6.16 o 
   3  13   5       86.56       77.76     13.06 o 
 -19   0   6      200.85      227.69     22.95 o 
 -18   0   6       28.26       15.96     17.16 o 
 -17   0   6       13.61       15.57     12.52 o 
 -16   0   6       13.01      -14.38     14.38 o 
 -15   0   6       13.26       -4.36     19.48 o 
 -14   0   6       41.06       40.70     10.81 o 
 -13   0   6       73.86       41.98      8.38 o 
 -12   0   6       14.37       48.54      9.59 o 
 -11   0   6      760.49      693.96     19.81 o 
 -10   0   6      312.12      359.52     11.34 o 
  -9   0   6        5.65        4.46      3.96 o 
  -8   0   6      700.31      704.99     12.15 o 
  -7   0   6       19.68       21.05      3.53 o 
  -6   0   6      318.12      342.01      8.58 o 
  -5   0   6       13.96       -2.89      2.89 o 
  -4   0   6      161.55      177.82      5.33 o 
  -3   0   6      351.93      339.05      5.08 o 
  -2   0   6      245.64      255.57      5.28 o 
  -1   0   6       68.07       76.23      7.22 o 
   0   0   6     1545.66     1593.34     14.44 o 
   1   0   6      114.52      124.54      4.83 o 
   2   0   6      148.23      172.32      5.20 o 
   3   0   6      357.60      323.76      5.90 o 
   4   0   6      129.31      155.25      7.27 o 
   5   0   6       54.92       43.42      4.54 o 
   6   0   6     1011.41     1038.36     13.93 o 
   7   0   6      415.95      415.58     10.32 o 
   8   0   6       17.95       11.44      3.42 o 
   9   0   6      266.88      284.36      9.89 o 
  10   0   6      107.51      108.93      6.77 o 
  11   0   6      165.07      170.40      7.91 o 
  12   0   6       18.50        9.04      8.65 o 
  13   0   6        1.56        6.27     16.13 o 
  14   0   6        0.20        9.89      9.55 o 
  15   0   6        3.50       19.70     15.25 o 
  16   0   6        3.61        2.90     10.47 o 
  17   0   6       22.25       34.86     15.70 o 
 -19   1   6        1.14       -4.67     10.58 o 
 -18   1   6      135.19      141.90     12.98 o 
 -17   1   6      198.04      194.08     16.33 o 
 -16   1   6        2.50       -6.23      8.33 o 
 -15   1   6        1.05        1.38      8.11 o 
 -14   1   6       24.32       33.69      6.18 o 
 -13   1   6      354.79      290.05     11.05 o 
 -12   1   6      186.42      166.93      6.69 o 
 -11   1   6      241.31      204.71      6.48 o 
 -10   1   6      318.43      340.80      7.33 o 
  -9   1   6       19.28       13.69      4.20 o 
  -8   1   6      235.82      229.97      5.49 o 
  -7   1   6      117.63       90.34      3.49 o 
  -6   1   6       70.42       56.20      3.40 o 
  -5   1   6       32.33       35.85      2.57 o 
  -4   1   6      209.99      208.15      3.92 o 
  -3   1   6       48.50       62.75      3.02 o 
  -2   1   6     1149.32     1106.12      7.66 o 
  -1   1   6      251.89      260.08      3.56 o 
   0   1   6      214.67      230.59      3.56 o 
   1   1   6     1850.62     1905.58     12.22 o 
   2   1   6      149.05      144.66      2.60 o 
   3   1   6      726.97      788.37      9.25 o 
   4   1   6      532.88      574.41      6.05 o 
   5   1   6      451.36      487.33      6.03 o 
   6   1   6       36.32       39.75      3.04 o 
   7   1   6      360.62      390.83      6.66 o 
   8   1   6       89.30       81.41      3.97 o 
   9   1   6      207.51      202.50      5.49 o 
  10   1   6       37.18       33.44      3.77 o 
  11   1   6       90.04       79.54      5.75 o 
  12   1   6       26.95       29.12      5.25 o 
  13   1   6       28.21       21.91      8.76 o 
  14   1   6        6.12        1.01      6.96 o 
  15   1   6       43.08       42.35      9.19 o 
  16   1   6      174.67      190.00     14.18 o 
  17   1   6        7.42       22.51     11.18 o 
 -19   2   6      236.76      307.78     17.18 o 
 -18   2   6       61.08       60.93     11.15 o 
 -17   2   6        5.18        3.48      8.67 o 
 -16   2   6        3.93       -5.39      8.25 o 
 -15   2   6       34.16       21.75      6.95 o 
 -14   2   6      145.25      139.88      8.21 o 
 -13   2   6       14.68        7.33      4.95 o 
 -12   2   6      183.32      191.52      7.55 o 
 -11   2   6     1473.44     1401.43     15.39 o 
 -10   2   6      108.35      100.71      4.57 o 
  -9   2   6        0.44       -3.03      3.03 o 
  -8   2   6      358.19      334.07      6.48 o 
  -7   2   6        6.40        6.99      2.82 o 
  -6   2   6      209.93      231.06      7.02 o 
  -5   2   6      211.44      207.69      4.42 o 
  -4   2   6      257.72      272.87      4.14 o 
  -3   2   6      755.81      749.82      6.72 o 
  -2   2   6      337.65      325.18      4.61 o 
  -1   2   6     2095.61     2198.51     16.34 o 
   0   2   6     2587.77     2688.83     16.88 o 
   1   2   6       78.45       62.95      2.05 o 
   2   2   6      410.95      460.67      4.42 o 
   3   2   6     1859.39     2044.44     12.64 o 
   4   2   6       90.34       95.61      2.73 o 
   5   2   6      794.87      903.21      7.48 o 
   6   2   6       75.96       77.25      2.89 o 
   7   2   6       78.49       79.02      3.74 o 
   8   2   6      104.36      102.69      4.50 o 
   9   2   6      407.82      383.25      8.78 o 
  10   2   6      118.35      118.18      5.19 o 
  11   2   6       31.38       15.97      4.86 o 
  12   2   6       86.70       73.77      6.24 o 
  13   2   6       36.23       32.88      7.54 o 
  14   2   6       25.87       12.46     11.48 o 
  15   2   6       34.69       36.31      9.82 o 
  16   2   6        2.69       -8.31      8.31 o 
  17   2   6       45.76       51.61     11.01 o 
 -19   3   6      109.98      117.84     17.72 o 
 -18   3   6      150.81      178.70     34.47 o 
 -17   3   6      144.93      149.99     14.09 o 
 -16   3   6       13.06       12.48     10.06 o 
 -15   3   6        2.77        1.80      6.34 o 
 -14   3   6       69.02       79.02      7.93 o 
 -13   3   6      688.64      693.43     15.66 o 
 -12   3   6      309.81      276.67     10.85 o 
 -11   3   6      242.04      215.90      7.55 o 
 -10   3   6      753.42      724.97     14.87 o 
  -9   3   6      532.12      568.26      7.22 o 
  -8   3   6      155.04      127.29      3.78 o 
  -7   3   6       40.46       40.82      2.98 o 
  -6   3   6      152.68      144.97      3.52 o 
  -5   3   6      144.02      131.69      3.80 o 
  -4   3   6     1232.51     1258.66      9.47 o 
  -3   3   6      395.01      508.26      7.13 o 
  -2   3   6      388.26      409.93      4.29 o 
  -1   3   6       70.13       86.42      2.19 o 
   0   3   6      476.14      525.40      5.32 o 
   1   3   6      317.03      355.79      3.85 o 
   2   3   6      110.79      118.02      2.82 o 
   3   3   6      584.68      646.41      5.80 o 
   4   3   6     1543.67     1626.31     10.96 o 
   5   3   6      124.03      109.53      3.03 o 
   6   3   6       12.08       12.71      2.41 o 
   7   3   6      131.21      120.52      3.70 o 
   8   3   6       77.76       88.16      4.49 o 
   9   3   6       26.77       10.15      5.87 o 
  10   3   6      136.25      151.03      6.39 o 
  11   3   6      296.63      286.49      8.45 o 
  12   3   6      285.99      272.88     10.57 o 
  13   3   6       88.42       65.48      6.37 o 
  14   3   6        9.01        0.82      7.50 o 
  15   3   6       38.01       29.45      9.15 o 
  16   3   6      101.37       89.35     11.04 o 
  17   3   6       62.73       61.69     15.54 o 
 -18   4   6      143.46      161.23     21.82 o 
 -17   4   6       15.50        1.33     11.16 o 
 -16   4   6      136.33      142.81     12.45 o 
 -15   4   6       33.50       32.28      7.68 o 
 -14   4   6       80.36       83.91      7.98 o 
 -13   4   6      134.55      128.13      8.32 o 
 -12   4   6        6.12        8.49      5.53 o 
 -11   4   6      433.47      406.32      9.79 o 
 -10   4   6      355.61      325.50      8.48 o 
  -9   4   6      261.84      214.03      6.01 o 
  -8   4   6      164.49      126.73      5.55 o 
  -7   4   6       34.11       32.60      3.22 o 
  -6   4   6      538.17      540.23      7.18 o 
  -5   4   6      209.13      233.63      4.39 o 
  -4   4   6       43.59       60.44      2.16 o 
  -3   4   6      429.04      418.68      4.69 o 
  -2   4   6      139.02      136.57      2.77 o 
  -1   4   6     2213.65     2360.31     13.91 o 
   0   4   6      155.93      160.69      2.87 o 
   1   4   6      940.33      954.96      7.44 o 
   2   4   6      378.78      407.80      4.90 o 
   3   4   6      742.63      763.41      6.84 o 
   4   4   6        8.55        0.97      2.18 o 
   5   4   6       19.17       17.55      2.59 o 
   6   4   6       28.69       20.84      3.19 o 
   7   4   6       28.27       26.19      3.92 o 
   8   4   6        0.18       -2.86      3.76 o 
   9   4   6      251.62      236.09      9.13 o 
  10   4   6       85.11       75.31      5.92 o 
  11   4   6       79.31       94.45      6.66 o 
  12   4   6        6.66        3.29      5.34 o 
  13   4   6       48.36       56.29      6.81 o 
  14   4   6       14.00       13.12      6.53 o 
  15   4   6        1.26        2.25      9.87 o 
  16   4   6       22.69       18.22      9.37 o 
 -18   5   6       50.32       41.56     23.22 o 
 -17   5   6       72.78       55.09     12.07 o 
 -16   5   6        4.86      -10.71     10.71 o 
 -15   5   6        2.13       -1.28      6.70 o 
 -14   5   6       48.00       59.00      7.68 o 
 -13   5   6      140.70      129.32      9.50 o 
 -12   5   6       15.96       18.38      6.14 o 
 -11   5   6       48.69       51.52      7.55 o 
 -10   5   6      297.57      290.46      8.88 o 
  -9   5   6       83.37       86.21      4.54 o 
  -8   5   6      272.96      282.44      7.02 o 
  -7   5   6      105.40      100.03      3.90 o 
  -6   5   6       86.27       91.96      3.16 o 
  -5   5   6       12.44        6.51      1.99 o 
  -4   5   6      259.00      248.58      3.76 o 
  -3   5   6      193.61      212.35      4.05 o 
  -2   5   6      798.25      816.19      6.91 o 
  -1   5   6      481.65      477.05      4.80 o 
   0   5   6      426.83      428.11      4.83 o 
   1   5   6       25.65       25.20      2.10 o 
   2   5   6      741.85      818.44      6.77 o 
   3   5   6      302.55      335.85      5.94 o 
   4   5   6      348.30      327.12      5.48 o 
   5   5   6       67.14       70.36      3.30 o 
   6   5   6       86.99       87.05      4.51 o 
   7   5   6       52.96       50.41      4.52 o 
   8   5   6       43.77       24.41      4.55 o 
   9   5   6       42.97       45.96      5.45 o 
  10   5   6      129.84      114.67      6.66 o 
  11   5   6      215.84      206.57      8.23 o 
  12   5   6       39.38       42.82      6.47 o 
  13   5   6      292.07      311.35     10.68 o 
  14   5   6      165.77      185.10      9.52 o 
  15   5   6       51.10       59.07      9.67 o 
  16   5   6        4.11        5.67      8.66 o 
 -17   6   6        5.06       -4.58      9.88 o 
 -16   6   6      133.48      160.47     12.20 o 
 -15   6   6       19.32       10.13      7.27 o 
 -14   6   6       40.08       23.10      6.87 o 
 -13   6   6        0.04        2.03      6.10 o 
 -12   6   6       10.07       -4.51      5.41 o 
 -11   6   6       50.14       38.34      5.78 o 
 -10   6   6      374.01      408.96     10.80 o 
  -9   6   6      260.87      247.19      7.87 o 
  -8   6   6      207.05      209.96      6.27 o 
  -7   6   6       49.43       48.49      3.88 o 
  -6   6   6      427.21      399.91      7.76 o 
  -5   6   6       22.59       19.63      3.03 o 
  -4   6   6       65.16       59.29      2.83 o 
  -3   6   6      549.35      545.46      6.14 o 
  -2   6   6      348.21      351.43      4.76 o 
  -1   6   6      356.72      341.41      4.38 o 
   0   6   6      126.20      130.54      3.25 o 
   1   6   6      462.18      475.81      6.06 o 
   2   6   6       89.08       72.58      2.92 o 
   3   6   6      382.80      395.63      6.97 o 
   4   6   6      194.09      184.55      5.46 o 
   5   6   6       35.78       27.61      2.89 o 
   6   6   6      295.83      292.82      7.00 o 
   7   6   6      161.77      159.02      5.94 o 
   8   6   6      127.65      131.84      6.07 o 
   9   6   6       84.54       76.81      5.90 o 
  10   6   6       38.60       25.03      5.94 o 
  11   6   6       13.67        6.71      5.46 o 
  12   6   6       43.07       65.76      7.27 o 
  13   6   6        8.79       -6.16      6.60 o 
  14   6   6       43.73       50.83      8.95 o 
  15   6   6        1.31        7.36      8.80 o 
 -16   7   6       19.64       19.26     14.91 o 
 -15   7   6       39.25       29.20      7.70 o 
 -14   7   6       45.35       73.74      8.22 o 
 -13   7   6       40.06       40.74      7.15 o 
 -12   7   6       33.56       45.13      8.32 o 
 -11   7   6      103.26       86.11      8.80 o 
 -10   7   6       83.41       92.85      9.01 o 
  -9   7   6       33.12       28.53      7.36 o 
  -8   7   6      179.98      181.30      7.49 o 
  -7   7   6      153.81      158.66      6.60 o 
  -6   7   6      128.89      141.26      6.23 o 
  -5   7   6      338.45      310.03      6.42 o 
  -4   7   6      418.91      380.14      6.50 o 
  -3   7   6       29.78       34.64      2.89 o 
  -2   7   6      114.67      113.63      3.80 o 
  -1   7   6      557.51      512.89      6.28 o 
   0   7   6        2.65        0.64      2.51 o 
   1   7   6      446.15      462.70      6.59 o 
   2   7   6      107.12      102.96      3.84 o 
   3   7   6       21.48       36.93      3.23 o 
   4   7   6      161.27      142.56      5.13 o 
   5   7   6       24.15       20.99      4.17 o 
   6   7   6      250.00      226.63      8.81 o 
   7   7   6      113.92      111.89      7.76 o 
   8   7   6      128.00      123.93      6.57 o 
   9   7   6      107.08       87.76      6.58 o 
  10   7   6        9.51       11.41      5.47 o 
  11   7   6       26.75       25.42      6.28 o 
  12   7   6      163.59      171.64     10.44 o 
  13   7   6      190.84      192.30     16.60 o 
  14   7   6       72.35       81.42     12.59 o 
 -15   8   6       26.74       11.26     10.60 o 
 -14   8   6       24.32       14.81     10.31 o 
 -13   8   6       52.83       76.70     11.91 o 
 -12   8   6        9.17        3.60      9.07 o 
 -11   8   6       39.03       32.67      8.57 o 
 -10   8   6       63.42       72.14      8.72 o 
  -9   8   6      385.54      380.61     13.92 o 
  -8   8   6       38.93       49.44      6.93 o 
  -7   8   6      187.66      166.61      6.41 o 
  -6   8   6       20.15       29.90      4.69 o 
  -5   8   6       83.55       68.66      3.95 o 
  -4   8   6       75.30       66.16      3.66 o 
  -3   8   6      116.97       97.82      3.69 o 
  -2   8   6       66.34       55.90      4.46 o 
  -1   8   6      114.72      116.43      3.41 o 
   0   8   6      217.73      211.88      4.84 o 
   1   8   6       71.72       59.06      3.27 o 
   2   8   6       40.79       40.82      3.25 o 
   3   8   6       84.04       91.38      4.09 o 
   4   8   6       87.45       72.29      5.71 o 
   5   8   6       47.50       37.06      4.84 o 
   6   8   6       28.98       19.10      5.93 o 
   7   8   6      177.72      173.63      8.52 o 
   8   8   6       55.35       58.21      7.01 o 
   9   8   6        0.50       -6.11      6.11 o 
  10   8   6       52.64       56.97      8.15 o 
  11   8   6      184.55      191.75     11.78 o 
  12   8   6       57.48       72.33     10.65 o 
  13   8   6       18.41        6.73      9.00 o 
 -14   9   6        1.78        3.70     10.08 o 
 -13   9   6       23.11       10.10     15.72 o 
 -12   9   6       10.00       14.63      9.20 o 
 -11   9   6       33.54       14.26     10.23 o 
 -10   9   6       11.62        9.00     11.65 o 
  -9   9   6        5.79        5.76      7.99 o 
  -8   9   6      155.88      139.92      8.36 o 
  -7   9   6       38.13       36.40      5.50 o 
  -6   9   6       56.09       47.01      5.02 o 
  -5   9   6      158.67      142.25      6.79 o 
  -4   9   6       87.21       82.83      4.22 o 
  -3   9   6       49.85       43.56      3.28 o 
  -2   9   6      131.67      122.20      4.50 o 
  -1   9   6      103.44      109.41      3.85 o 
   0   9   6       85.40       82.88      3.55 o 
   1   9   6      202.24      213.25      6.80 o 
   2   9   6       12.50        9.39      3.44 o 
   3   9   6      104.53      110.02      5.75 o 
   4   9   6       45.30       46.75      5.64 o 
   5   9   6      141.95      143.07      7.49 o 
   6   9   6       62.53       58.65      7.50 o 
   7   9   6       35.18       35.07      6.82 o 
   8   9   6        4.46       11.45      6.50 o 
   9   9   6      274.47      290.50     12.31 o 
  10   9   6       18.12       11.57      7.45 o 
  11   9   6       47.05       53.12      8.87 o 
  12   9   6      167.49      180.45     16.47 o 
 -13  10   6       31.83       49.16     25.97 o 
 -12  10   6       13.18       -9.98     14.59 o 
 -11  10   6        7.43       -3.02      8.84 o 
 -10  10   6       16.59       19.69      6.86 o 
  -9  10   6       41.64       30.96      7.31 o 
  -8  10   6      189.76      180.12      9.54 o 
  -7  10   6      137.50      145.18      8.95 o 
  -6  10   6        0.02        2.63      5.17 o 
  -5  10   6       51.20       52.06      5.81 o 
  -4  10   6        5.25       -1.53      4.55 o 
  -3  10   6       27.74       40.86      4.62 o 
  -2  10   6       43.12       47.52      4.60 o 
  -1  10   6       69.60       71.33      5.04 o 
   0  10   6      130.16      146.67      6.35 o 
   1  10   6       11.63       10.85      4.18 o 
   2  10   6        9.66       -0.52      4.22 o 
   3  10   6      176.01      165.08      7.09 o 
   4  10   6        1.93        2.83      4.98 o 
   5  10   6      169.19      173.98      8.71 o 
   6  10   6      115.37      120.08      8.20 o 
   7  10   6       21.46       19.33      6.31 o 
   8  10   6       31.48       18.43      6.94 o 
   9  10   6       67.30       71.76      8.30 o 
  10  10   6       72.93       70.63      9.04 o 
  11  10   6      202.45      182.65     19.77 o 
 -11  11   6       33.71       24.12     16.36 o 
 -10  11   6       30.52       28.02     10.32 o 
  -9  11   6       23.85       34.80     14.10 o 
  -8  11   6       46.91       48.81      9.08 o 
  -7  11   6       27.04       32.09      8.15 o 
  -6  11   6      154.78      149.71      8.96 o 
  -5  11   6       67.23       81.85      7.78 o 
  -4  11   6       14.74       13.70      5.28 o 
  -3  11   6      135.36      141.40      7.04 o 
  -2  11   6       34.80       22.43      5.20 o 
  -1  11   6       40.73       31.63      5.47 o 
   0  11   6       15.89        9.21      4.21 o 
   1  11   6       76.10      104.28      6.08 o 
   2  11   6       61.19       61.64      5.60 o 
   3  11   6        4.33        0.60      4.96 o 
   4  11   6       37.33       42.14      6.38 o 
   5  11   6       64.69       60.08      7.50 o 
   6  11   6       43.50       38.86      8.21 o 
   7  11   6       80.88       91.00     10.11 o 
   8  11   6       31.07       25.57      7.87 o 
   9  11   6       70.99       75.26     12.31 o 
  -8  12   6      141.72      144.58     19.93 o 
  -7  12   6      201.56      199.31     14.40 o 
  -6  12   6       29.65       40.01     10.84 o 
  -5  12   6       27.39       36.57      7.02 o 
  -4  12   6       11.16        7.95      9.69 o 
  -3  12   6       45.76       51.81      6.98 o 
  -2  12   6       26.75       24.89      5.32 o 
  -1  12   6      189.94      195.39      9.29 o 
   0  12   6       23.50       22.38      5.42 o 
   1  12   6       52.48       43.09      5.56 o 
   2  12   6        5.37       -3.35      4.70 o 
   3  12   6       60.18       55.34      6.25 o 
   4  12   6       25.67       27.35      6.61 o 
   5  12   6       41.48       39.93      7.26 o 
   6  12   6       84.23       96.90     12.97 o 
   7  12   6       20.68        7.42     24.12 o 
  -4  13   6       41.08       49.66     28.75 o 
  -3  13   6        0.99        6.83      7.16 o 
  -2  13   6       48.54       56.56      6.77 o 
  -1  13   6       38.82       44.72      6.04 o 
   0  13   6        2.13       -0.01      5.34 o 
   1  13   6       32.32       27.40      7.06 o 
   2  13   6        8.29       17.86     10.06 o 
 -19   0   7      116.93      136.89     18.36 o 
 -18   0   7       99.53      128.81     28.29 o 
 -17   0   7      135.28      127.35     17.37 o 
 -16   0   7        0.82        8.35     13.12 o 
 -15   0   7       12.51       -1.26     10.69 o 
 -14   0   7       82.51       90.61     12.78 o 
 -13   0   7      153.88      120.50     10.15 o 
 -12   0   7       11.31       15.19      6.47 o 
 -11   0   7        2.60        0.17      4.59 o 
 -10   0   7        9.10        5.20      5.69 o 
  -9   0   7       36.65       30.47      8.24 o 
  -8   0   7      252.00      238.64      8.67 o 
  -7   0   7       11.20       17.35      3.67 o 
  -6   0   7       77.63       85.40      5.92 o 
  -5   0   7       16.58       15.32      3.90 o 
  -4   0   7       95.96       99.05      5.61 o 
  -3   0   7     1496.67     1623.87     16.66 o 
  -2   0   7     4968.10     4838.95     37.78 o 
  -1   0   7      966.19      948.76     10.10 o 
   0   0   7      175.54      195.43      5.02 o 
   1   0   7       24.03       41.73      2.87 o 
   2   0   7     4510.98     4922.91     42.33 o 
   3   0   7     1007.73     1145.81     16.80 o 
   4   0   7        1.71       -1.28      3.92 o 
   5   0   7      253.07      316.97     10.06 o 
   6   0   7       48.11       47.34      4.31 o 
   7   0   7       31.77       18.41      4.42 o 
   8   0   7       11.53        1.74      4.03 o 
   9   0   7      258.75      257.31      9.03 o 
  10   0   7        5.69       17.93      5.88 o 
  11   0   7       19.19       -0.13      7.90 o 
  12   0   7       79.32       72.13     10.47 o 
  13   0   7       18.68       17.60      9.21 o 
  14   0   7        1.89       -0.30     10.31 o 
  15   0   7       14.30        5.27      9.88 o 
  16   0   7       16.21       -6.37     11.85 o 
  17   0   7       96.02      106.37     26.43 o 
 -19   1   7      139.03      127.30     12.92 o 
 -18   1   7      621.35      646.15     21.24 o 
 -17   1   7        5.44        2.20      9.33 o 
 -16   1   7       58.19       53.24      9.03 o 
 -15   1   7       94.25      100.87      8.95 o 
 -14   1   7       32.05       31.86      7.01 o 
 -13   1   7       41.66       26.62      6.79 o 
 -12   1   7       15.14       12.23      5.15 o 
 -11   1   7      186.34      190.49      8.24 o 
 -10   1   7       47.90       53.30      3.87 o 
  -9   1   7        4.15        5.05      2.85 o 
  -8   1   7      290.91      309.43      7.23 o 
  -7   1   7      154.53      182.30      6.20 o 
  -6   1   7      562.86      622.25      8.94 o 
  -5   1   7       12.34        4.29      1.98 o 
  -4   1   7      244.44      261.43      4.43 o 
  -3   1   7     1540.77     1625.95     12.76 o 
  -2   1   7     1342.57     1361.41     11.20 o 
  -1   1   7     1319.19     1367.95     10.44 o 
   0   1   7     1101.12     1137.38      8.35 o 
   1   1   7     2486.16     2616.12     16.31 o 
   2   1   7      408.53      440.19      6.38 o 
   3   1   7     1330.37     1614.15     13.52 o 
   4   1   7      291.54      301.14      6.48 o 
   5   1   7       15.55       15.82      1.77 o 
   6   1   7       25.20       27.27      2.41 o 
   7   1   7       92.64       87.04      4.09 o 
   8   1   7      360.92      357.07      6.95 o 
   9   1   7       92.83       73.66      4.57 o 
  10   1   7       13.29        5.91      3.81 o 
  11   1   7      615.08      630.23     11.40 o 
  12   1   7       11.21        8.07      5.67 o 
  13   1   7       32.00       30.55      7.02 o 
  14   1   7       11.93       -4.89      7.04 o 
  15   1   7      146.45      145.97     10.74 o 
  16   1   7        5.44       -3.48      8.25 o 
  17   1   7        5.61       -4.65      9.51 o 
 -19   2   7      223.13      250.68     18.50 o 
 -18   2   7        4.83        2.59     10.68 o 
 -17   2   7       22.96       39.10     10.94 o 
 -16   2   7      153.30      173.87     16.60 o 
 -15   2   7        2.41        7.90      7.14 o 
 -14   2   7        4.04       -1.35      5.86 o 
 -13   2   7      201.40      186.00      8.25 o 
 -12   2   7       83.85       64.79      7.29 o 
 -11   2   7      516.41      439.43     11.11 o 
 -10   2   7       21.85       21.05      4.12 o 
  -9   2   7      307.81      325.72      7.36 o 
  -8   2   7      149.86      155.32      5.13 o 
  -7   2   7      154.43      160.07      5.54 o 
  -6   2   7      973.33     1019.66      9.87 o 
  -5   2   7      890.38      918.11      8.13 o 
  -4   2   7      248.46      232.53      4.08 o 
  -3   2   7     1197.75     1368.90     10.50 o 
  -2   2   7       47.78       43.62      2.85 o 
  -1   2   7     2314.03     2365.07     16.18 o 
   0   2   7      220.44      242.44      3.65 o 
   1   2   7     1483.49     1557.25     10.43 o 
   2   2   7     3699.89     3940.96     21.87 o 
   3   2   7      473.23      471.68      4.93 o 
   4   2   7      108.84      114.59      3.03 o 
   5   2   7       15.51       24.91      2.16 o 
   6   2   7      345.17      375.72      6.09 o 
   7   2   7       30.33       28.63      3.22 o 
   8   2   7      193.50      188.89      5.47 o 
   9   2   7      808.26      786.60     11.78 o 
  10   2   7      108.42      119.40      8.55 o 
  11   2   7       31.76       28.44      4.97 o 
  12   2   7      128.07      125.26      7.40 o 
  13   2   7       25.01       26.49      9.19 o 
  14   2   7       33.84       33.63      8.67 o 
  15   2   7       24.09       21.22      8.96 o 
  16   2   7       26.99       13.10      9.24 o 
  17   2   7       73.55       43.25     11.27 o 
 -19   3   7      325.00      311.14     19.57 o 
 -18   3   7      120.19      132.87     15.15 o 
 -17   3   7      145.91      191.45     15.30 o 
 -16   3   7        5.80      -11.83     20.50 o 
 -15   3   7       24.87       42.50      6.94 o 
 -14   3   7       21.54       28.86      6.89 o 
 -13   3   7       77.89       69.38      7.26 o 
 -12   3   7      274.28      260.04     13.76 o 
 -11   3   7      128.40      118.68      6.11 o 
 -10   3   7      338.00      349.76      7.41 o 
  -9   3   7       91.67      111.83      4.24 o 
  -8   3   7      179.66      188.58      5.64 o 
  -7   3   7       93.17       96.79      5.43 o 
  -6   3   7       68.56       70.66      3.32 o 
  -5   3   7        6.58       10.53      1.98 o 
  -4   3   7     1263.63     1417.58     10.26 o 
  -3   3   7     2233.71     2249.34     15.83 o 
  -2   3   7      304.29      305.19      4.39 o 
  -1   3   7      797.26      965.57      8.08 o 
   0   3   7     1303.96     1368.15     10.28 o 
   1   3   7     1191.61     1327.91      9.04 o 
   2   3   7       13.13       17.70      1.78 o 
   3   3   7      127.42      130.19      3.15 o 
   4   3   7       44.50       53.24      2.47 o 
   5   3   7       80.57       70.70      2.80 o 
   6   3   7      309.69      332.59      5.11 o 
   7   3   7      464.63      430.61      6.38 o 
   8   3   7      153.32      154.73      6.09 o 
   9   3   7      182.10      150.17      6.56 o 
  10   3   7       61.60       69.13      5.52 o 
  11   3   7      254.90      235.51      8.14 o 
  12   3   7        3.28       -0.20      4.76 o 
  13   3   7       64.09       76.12      8.46 o 
  14   3   7      127.85      121.96     11.09 o 
  15   3   7      107.18       87.88     11.27 o 
  16   3   7       21.02        7.40      9.41 o 
 -18   4   7       24.17       28.75     19.46 o 
 -17   4   7       19.87       21.69     11.14 o 
 -16   4   7       54.69       42.56      9.62 o 
 -15   4   7       53.97       61.85      8.22 o 
 -14   4   7      143.27      152.55      9.35 o 
 -13   4   7       35.10       15.68      6.35 o 
 -12   4   7       23.37       14.84      6.35 o 
 -11   4   7     1090.60      998.39     16.24 o 
 -10   4   7       51.29       33.60      5.20 o 
  -9   4   7      137.68      157.20      7.05 o 
  -8   4   7       16.97        7.04      3.18 o 
  -7   4   7      245.27      237.72      5.80 o 
  -6   4   7       93.82       96.38      3.44 o 
  -5   4   7       35.47       30.18      2.09 o 
  -4   4   7      111.85      108.22      2.53 o 
  -3   4   7      133.78      137.85      3.03 o 
  -2   4   7       38.23       32.52      1.93 o 
  -1   4   7       67.54       75.14      2.64 o 
   0   4   7     1073.99     1138.14      9.29 o 
   1   4   7      350.80      380.49      4.43 o 
   2   4   7      965.56      969.86      7.92 o 
   3   4   7       22.90       27.40      2.89 o 
   4   4   7       31.03       28.06      2.54 o 
   5   4   7      232.84      237.46      5.18 o 
   6   4   7      176.57      179.17      4.60 o 
   7   4   7       62.49       58.80      4.43 o 
   8   4   7      357.26      368.78      8.59 o 
   9   4   7      134.82      113.02      5.78 o 
  10   4   7        0.26       -1.74      4.83 o 
  11   4   7      146.57      147.94      7.03 o 
  12   4   7      456.88      481.65     12.30 o 
  13   4   7      141.64      128.55      8.13 o 
  14   4   7       59.04       68.39      9.87 o 
  15   4   7       85.14       82.76     10.47 o 
  16   4   7        3.56       -4.97      9.22 o 
 -18   5   7       59.50       69.20     27.46 o 
 -17   5   7      155.02      150.48     14.54 o 
 -16   5   7       20.59       14.04      8.29 o 
 -15   5   7       14.76       21.01     10.70 o 
 -14   5   7       33.46       29.11      9.77 o 
 -13   5   7       30.08       24.08      7.32 o 
 -12   5   7      183.02      194.65      9.31 o 
 -11   5   7      131.26      107.92      9.26 o 
 -10   5   7       79.63       73.19      5.62 o 
  -9   5   7      232.55      197.85      8.11 o 
  -8   5   7      446.59      446.11      9.03 o 
  -7   5   7       30.16       25.34      3.06 o 
  -6   5   7       82.54       73.34      2.88 o 
  -5   5   7      218.64      202.30      4.22 o 
  -4   5   7       26.06       22.15      2.04 o 
  -3   5   7      505.20      551.06      5.34 o 
  -2   5   7      110.67      115.66      2.34 o 
  -1   5   7      260.21      293.46      4.25 o 
   0   5   7      353.74      352.75      3.93 o 
   1   5   7     1042.54     1034.17      8.45 o 
   2   5   7      166.37      141.85      3.67 o 
   3   5   7      276.15      267.69      4.87 o 
   4   5   7      106.89       98.50      3.45 o 
   5   5   7      123.47      107.94      3.80 o 
   6   5   7      611.17      551.66      7.72 o 
   7   5   7       30.59       22.32      3.79 o 
   8   5   7      191.94      183.25      6.43 o 
   9   5   7      110.07      107.15      6.70 o 
  10   5   7       40.31       32.16      5.70 o 
  11   5   7        5.62        4.86      5.30 o 
  12   5   7      258.41      270.93     10.47 o 
  13   5   7      252.09      267.31     10.18 o 
  14   5   7      126.21      145.38      8.79 o 
  15   5   7        2.67       -8.74      8.74 o 
 -17   6   7       85.79       98.70     14.07 o 
 -16   6   7       20.77       28.63      7.92 o 
 -15   6   7       31.40       19.39      7.14 o 
 -14   6   7       11.78        2.84      6.05 o 
 -13   6   7       92.84       84.97      7.43 o 
 -12   6   7      121.58      130.30      7.82 o 
 -11   6   7      978.76      910.41     15.83 o 
 -10   6   7      151.05      155.43      9.40 o 
  -9   6   7      142.63      150.41      6.53 o 
  -8   6   7       47.51       46.36      4.08 o 
  -7   6   7      106.52      102.50      4.36 o 
  -6   6   7      179.95      175.35      4.56 o 
  -5   6   7       12.52        3.86      2.74 o 
  -4   6   7      160.87      166.08      4.74 o 
  -3   6   7       90.47       91.73      3.10 o 
  -2   6   7      199.01      210.41      3.58 o 
  -1   6   7      103.40      102.41      2.84 o 
   0   6   7      157.27      154.61      3.81 o 
   1   6   7      322.39      285.65      4.95 o 
   2   6   7      135.86      147.31      4.67 o 
   3   6   7      163.86      159.63      4.85 o 
   4   6   7      356.18      336.56      5.58 o 
   5   6   7       80.92       71.38      4.19 o 
   6   6   7      198.79      171.70      5.33 o 
   7   6   7       98.96       98.39      7.19 o 
   8   6   7      206.98      189.06      6.90 o 
   9   6   7        7.64       18.81      5.04 o 
  10   6   7       84.27       95.84      6.79 o 
  11   6   7      270.49      265.63      9.95 o 
  12   6   7      258.95      301.32     11.14 o 
  13   6   7       24.57       11.16      7.53 o 
  14   6   7       30.67       37.96      8.34 o 
  15   6   7       10.19       -5.62     26.90 o 
 -16   7   7        1.36        7.02     19.94 o 
 -15   7   7       14.44       12.68      8.70 o 
 -14   7   7       64.83       71.47      8.71 o 
 -13   7   7       69.66       72.20      9.33 o 
 -12   7   7       30.97       28.88      6.69 o 
 -11   7   7      293.06      309.31     10.93 o 
 -10   7   7      120.81      109.73      6.86 o 
  -9   7   7      479.29      479.78     14.70 o 
  -8   7   7       85.46       88.82      6.59 o 
  -7   7   7      130.23      121.90      6.35 o 
  -6   7   7      220.16      220.13      6.43 o 
  -5   7   7      344.47      329.89      6.64 o 
  -4   7   7      379.84      347.74      6.33 o 
  -3   7   7      121.61      119.01      3.98 o 
  -2   7   7      124.69      120.02      3.60 o 
  -1   7   7      124.24      123.68      3.48 o 
   0   7   7       62.95       55.45      2.99 o 
   1   7   7       68.69       61.22      3.33 o 
   2   7   7      324.05      330.62      6.25 o 
   3   7   7       29.16       21.92      3.03 o 
   4   7   7       97.19      101.85      5.04 o 
   5   7   7       25.80       18.93      4.31 o 
   6   7   7      453.03      401.52     10.07 o 
   7   7   7       39.58       40.81      6.08 o 
   8   7   7      127.50      100.85      6.34 o 
   9   7   7       73.88       56.99      6.49 o 
  10   7   7       11.20       11.84      6.98 o 
  11   7   7       24.96       21.89      6.75 o 
  12   7   7       84.89       81.88      8.68 o 
  13   7   7      111.19      127.35     12.74 o 
  14   7   7       42.06       22.92     11.72 o 
 -15   8   7       33.05       22.70     13.67 o 
 -14   8   7       25.63        8.08      9.99 o 
 -13   8   7       26.14       22.14      9.93 o 
 -12   8   7       20.92       12.23      9.27 o 
 -11   8   7       52.79       38.56     10.59 o 
 -10   8   7      305.54      328.87     28.29 o 
  -9   8   7      210.54      221.48     13.60 o 
  -8   8   7      235.12      246.36     12.08 o 
  -7   8   7      101.85       78.88      5.85 o 
  -6   8   7      205.99      216.19      7.23 o 
  -5   8   7       45.34       29.03      4.25 o 
  -4   8   7        1.17       -1.59      3.35 o 
  -3   8   7       79.91       69.62      3.58 o 
  -2   8   7       88.89       72.84      3.36 o 
  -1   8   7       72.32       81.59      3.34 o 
   0   8   7       31.24       31.80      3.16 o 
   1   8   7      178.86      164.21      5.66 o 
   2   8   7      312.67      327.30      6.89 o 
   3   8   7       76.84       81.15      5.07 o 
   4   8   7      270.12      275.98      7.74 o 
   5   8   7      182.99      190.18      7.45 o 
   6   8   7      289.00      300.86     10.53 o 
   7   8   7        1.40        3.16      5.94 o 
   8   8   7       89.62       82.15      9.19 o 
   9   8   7       44.37       52.77      7.51 o 
  10   8   7       86.78       94.39     11.85 o 
  11   8   7      512.07      501.87     28.78 o 
  12   8   7       89.33      130.40     12.10 o 
  13   8   7       25.49       17.58     11.25 o 
 -14   9   7       45.51       49.04     15.37 o 
 -13   9   7       12.58        9.84     10.54 o 
 -12   9   7      168.98      161.80     14.11 o 
 -11   9   7      346.41      370.60     18.23 o 
 -10   9   7       19.53       16.87      9.64 o 
  -9   9   7       41.72       43.43      7.92 o 
  -8   9   7       28.92       13.50      6.46 o 
  -7   9   7       27.88       27.03      5.39 o 
  -6   9   7      238.08      233.43      8.23 o 
  -5   9   7       36.40       32.40      4.56 o 
  -4   9   7      240.80      222.66      6.91 o 
  -3   9   7       70.48       63.97      4.22 o 
  -2   9   7       19.43       12.01      2.82 o 
  -1   9   7       54.88       59.90      4.24 o 
   0   9   7       31.58       37.49      3.77 o 
   1   9   7       83.00       81.38      4.85 o 
   2   9   7       25.20       24.02      4.56 o 
   3   9   7        4.33       -3.64      4.48 o 
   4   9   7       91.20       80.68      6.07 o 
   5   9   7       68.17       76.27      6.43 o 
   6   9   7       57.78       56.99      7.94 o 
   7   9   7       26.32       25.01      6.39 o 
   8   9   7      203.97      193.43     10.65 o 
   9   9   7       21.35       21.87      7.38 o 
  10   9   7       69.70       80.26     10.91 o 
  11   9   7       67.07       76.24     10.34 o 
  12   9   7      109.95      149.30     22.51 o 
 -13  10   7       47.91       85.33     24.12 o 
 -12  10   7        7.26       10.57      9.80 o 
 -11  10   7       30.56       36.67      8.26 o 
 -10  10   7       37.78       22.48      8.32 o 
  -9  10   7      330.04      332.25     22.19 o 
  -8  10   7       75.89       86.46      7.90 o 
  -7  10   7       42.64       39.69      8.64 o 
  -6  10   7       56.66       54.28      5.24 o 
  -5  10   7       22.66       18.70      5.30 o 
  -4  10   7       67.31       50.52      5.99 o 
  -3  10   7       27.87       23.12      5.13 o 
  -2  10   7       17.72        7.21      7.64 o 
  -1  10   7        0.29       -0.54      4.37 o 
   0  10   7       20.54       25.05      5.52 o 
   1  10   7        8.45       -3.01      5.04 o 
   2  10   7       26.58       23.63      4.84 o 
   3  10   7      109.28      112.70      7.45 o 
   4  10   7       83.65       94.32      6.99 o 
   5  10   7       55.89       51.91      6.87 o 
   6  10   7      188.37      214.33     10.92 o 
   7  10   7       19.95       12.27      6.36 o 
   8  10   7      118.39      137.77      9.41 o 
   9  10   7      150.75      159.80     11.23 o 
  10  10   7       82.71       75.66     15.42 o 
 -11  11   7        5.70       27.13     18.09 o 
 -10  11   7       70.03      109.02     26.90 o 
  -9  11   7        9.51       21.95     14.06 o 
  -8  11   7       11.80       21.41      8.49 o 
  -7  11   7       36.45       44.73     11.25 o 
  -6  11   7        0.94       -2.65      6.85 o 
  -5  11   7       50.87       54.61      6.58 o 
  -4  11   7      107.64      116.21      7.16 o 
  -3  11   7      257.11      278.41      9.82 o 
  -2  11   7      262.22      281.20     10.58 o 
  -1  11   7       20.68       21.13      7.45 o 
   0  11   7       14.11        1.89      4.84 o 
   1  11   7       41.06       48.83      6.27 o 
   2  11   7       13.84        4.26      4.95 o 
   3  11   7       82.68       94.44      9.13 o 
   4  11   7      114.42      113.56      7.98 o 
   5  11   7       57.28       56.09      7.20 o 
   6  11   7       75.31       78.09      9.61 o 
   7  11   7       31.92       29.90      7.01 o 
   8  11   7       38.61       25.40     11.46 o 
   9  11   7       12.02       42.67     23.19 o 
  -8  12   7      110.39      133.62     36.17 o 
  -7  12   7        1.49      -13.46     19.48 o 
  -6  12   7        4.93       10.56      7.76 o 
  -5  12   7       67.37       76.08     10.44 o 
  -4  12   7        8.12       13.57      5.92 o 
  -3  12   7       69.05       73.66      9.51 o 
  -2  12   7       15.44       14.80      9.33 o 
  -1  12   7      172.28      187.53      8.40 o 
   0  12   7       12.26       14.34      5.42 o 
   1  12   7       24.40       16.32      5.33 o 
   2  12   7       24.55       26.55      5.53 o 
   3  12   7       17.75       15.41      6.14 o 
   4  12   7       36.41       38.13      6.83 o 
   5  12   7      105.61      120.61     13.24 o 
   6  12   7       16.63       11.24     11.65 o 
  -3  13   7      192.34      208.13     17.55 o 
  -2  13   7       87.36       84.51     13.74 o 
  -1  13   7        2.38       13.68     15.80 o 
   0  13   7       35.16       53.80     18.74 o 
   1  13   7       25.10       22.40     10.49 o 
 -19   0   8      132.36      175.63     18.99 o 
 -18   0   8        5.38       -2.96     13.34 o 
 -17   0   8      238.46      273.30     21.31 o 
 -16   0   8        1.52       -9.30     31.07 o 
 -15   0   8       10.54        9.25     15.30 o 
 -14   0   8        1.59       -4.28     10.02 o 
 -13   0   8      723.56      754.00     25.90 o 
 -12   0   8        2.50       -3.92      8.17 o 
 -11   0   8        1.67       -5.75      5.75 o 
 -10   0   8       55.33       48.52      6.96 o 
  -9   0   8     1350.35     1346.86     24.38 o 
  -8   0   8       62.78       52.38      4.94 o 
  -7   0   8        4.90       11.72      4.62 o 
  -6   0   8      242.11      214.50      9.45 o 
  -5   0   8       15.44        0.70      3.39 o 
  -4   0   8       75.35       57.68      7.56 o 
  -3   0   8    11167.80    12273.12     98.95 o 
  -2   0   8    19436.26    20060.41    146.83 o 
  -1   0   8      467.46      515.83     10.65 o 
   0   0   8     1094.51     1229.11     14.65 o 
   1   0   8      580.05      562.18      9.58 o 
   2   0   8        6.68       23.93      3.94 o 
   3   0   8        7.13       14.37      3.86 o 
   4   0   8       36.42       24.66      3.02 o 
   5   0   8       52.52       44.28      4.64 o 
   6   0   8      236.79      246.87     10.15 o 
   7   0   8       96.50       93.82      7.54 o 
   8   0   8      305.09      309.56     10.50 o 
   9   0   8      711.83      604.32     19.22 o 
  10   0   8        2.99        5.57      5.53 o 
  11   0   8        0.01        2.88      6.85 o 
  12   0   8       26.27       21.77     17.39 o 
  13   0   8        8.27       -0.20     10.50 o 
  14   0   8       17.10        6.35     10.31 o 
  15   0   8       46.25       34.96     12.47 o 
  16   0   8       16.19       34.84     13.77 o 
 -19   1   8      722.60      796.93     39.96 o 
 -18   1   8       65.96       79.91     11.55 o 
 -17   1   8       17.24       20.28      8.91 o 
 -16   1   8       50.20       58.62      7.89 o 
 -15   1   8       56.89       68.32      9.37 o 
 -14   1   8       35.55       51.71      8.58 o 
 -13   1   8       13.10        5.61      6.96 o 
 -12   1   8       24.40       25.87      4.78 o 
 -11   1   8      302.13      290.33      8.41 o 
 -10   1   8       24.37       14.89      4.28 o 
  -9   1   8       26.27       25.59      4.41 o 
  -8   1   8      556.25      559.28      9.84 o 
  -7   1   8        4.96       -2.80      2.80 o 
  -6   1   8       34.57       35.99      3.44 o 
  -5   1   8      455.08      496.09      6.96 o 
  -4   1   8     4032.13     4447.90     36.13 o 
  -3   1   8     1431.85     1628.67     14.96 o 
  -2   1   8      527.73      532.31      5.33 o 
  -1   1   8     2382.29     2611.11     17.08 o 
   0   1   8      723.38      712.17      6.58 o 
   1   1   8       92.19      114.43      2.99 o 
   2   1   8      645.28      718.24      8.07 o 
   3   1   8       10.54       15.83      2.42 o 
   4   1   8      106.21      125.59      3.76 o 
   5   1   8       49.32       60.87      4.06 o 
   6   1   8      145.23      158.37      4.14 o 
   7   1   8      147.26      137.71      5.96 o 
   8   1   8      443.60      451.34      7.78 o 
   9   1   8      146.08      138.41      5.18 o 
  10   1   8      198.83      189.11      7.64 o 
  11   1   8       29.21       44.17      5.37 o 
  12   1   8       25.45       22.34      5.95 o 
  13   1   8       51.00       41.91      7.99 o 
  14   1   8        1.43       -5.28      7.58 o 
  15   1   8       12.17        1.93      8.06 o 
  16   1   8       24.24       12.91      8.62 o 
 -19   2   8       47.66       89.80     14.97 o 
 -18   2   8       46.20       51.49     11.71 o 
 -17   2   8      250.91      250.65     33.06 o 
 -16   2   8       11.99        9.73      7.86 o 
 -15   2   8       27.89       36.98      8.46 o 
 -14   2   8       22.16       17.24      6.50 o 
 -13   2   8      345.86      366.21     10.85 o 
 -12   2   8       92.53       92.78     10.09 o 
 -11   2   8      162.73      136.18     11.73 o 
 -10   2   8      231.84      243.98      7.39 o 
  -9   2   8      586.65      582.14     10.15 o 
  -8   2   8       62.68       55.34      4.36 o 
  -7   2   8      196.34      209.35      6.60 o 
  -6   2   8       59.76       42.70      4.11 o 
  -5   2   8      159.72      130.76      3.56 o 
  -4   2   8      159.33      148.76      3.45 o 
  -3   2   8      663.37      735.77      7.94 o 
  -2   2   8     6814.48     7371.32     45.04 o 
  -1   2   8     1709.56     1675.79     12.43 o 
   0   2   8      549.30      560.35      5.57 o 
   1   2   8      409.90      476.58      5.35 o 
   2   2   8       48.03       44.28      2.87 o 
   3   2   8       66.21       72.80      2.46 o 
   4   2   8      253.88      295.41      4.32 o 
   5   2   8      224.53      227.10      4.32 o 
   6   2   8      282.15      283.24      4.81 o 
   7   2   8       13.02       13.90      2.90 o 
   8   2   8      170.94      155.31      6.04 o 
   9   2   8      687.17      640.01     10.18 o 
  10   2   8      112.04      122.27      6.70 o 
  11   2   8       11.18       -1.00      4.64 o 
  12   2   8       26.01       20.16      7.51 o 
  13   2   8      107.75      103.01      9.10 o 
  14   2   8       37.22       29.07      7.64 o 
  15   2   8       70.82       55.85     10.58 o 
  16   2   8      106.97      132.60     12.52 o 
 -19   3   8       21.44       31.86     24.78 o 
 -18   3   8      255.65      271.59     17.53 o 
 -17   3   8       85.41       93.09     13.02 o 
 -16   3   8       46.42       56.01     12.82 o 
 -15   3   8        6.85        4.86      7.14 o 
 -14   3   8       85.74       90.24      8.13 o 
 -13   3   8      222.85      208.40      9.86 o 
 -12   3   8      185.26      199.22      9.44 o 
 -11   3   8      132.33      123.32      6.97 o 
 -10   3   8       30.58       21.20      5.73 o 
  -9   3   8       26.22       18.16      3.67 o 
  -8   3   8      853.75      879.59     10.69 o 
  -7   3   8       47.51       59.92      3.96 o 
  -6   3   8       90.25       87.99      3.12 o 
  -5   3   8      501.25      501.14      5.55 o 
  -4   3   8      105.86      119.82      3.40 o 
  -3   3   8       33.21       28.94      2.22 o 
  -2   3   8      264.81      320.49      5.03 o 
  -1   3   8     2303.47     2362.68     16.15 o 
   0   3   8      217.88      181.21      4.03 o 
   1   3   8       20.77       15.43      1.87 o 
   2   3   8      116.35      105.18      2.65 o 
   3   3   8      103.92      102.31      2.93 o 
   4   3   8      243.89      248.74      4.45 o 
   5   3   8       94.84       79.42      3.07 o 
   6   3   8      267.45      271.32      5.20 o 
   7   3   8      199.45      195.39      6.38 o 
   8   3   8      126.80      115.95      6.16 o 
   9   3   8      118.05      115.51      5.84 o 
  10   3   8      200.92      197.83      7.31 o 
  11   3   8      238.33      238.69      8.29 o 
  12   3   8      167.77      168.96      7.97 o 
  13   3   8      229.99      248.22     10.76 o 
  14   3   8      128.80      165.95     10.72 o 
  15   3   8        7.09       10.55      9.13 o 
  16   3   8       32.05       14.61      9.62 o 
 -18   4   8       11.44       24.34     11.42 o 
 -17   4   8       54.62       30.73     11.81 o 
 -16   4   8       91.51       88.67      9.23 o 
 -15   4   8       29.65       30.31      7.49 o 
 -14   4   8       16.51        6.03      6.28 o 
 -13   4   8       29.50       30.66      6.70 o 
 -12   4   8      112.48      129.94      8.26 o 
 -11   4   8      830.48      785.85     15.85 o 
 -10   4   8      122.24      145.94      6.49 o 
  -9   4   8      216.32      182.81      6.18 o 
  -8   4   8      208.69      190.35      5.85 o 
  -7   4   8      137.26      149.95      4.52 o 
  -6   4   8        9.77        8.89      2.25 o 
  -5   4   8      100.67       86.26      2.71 o 
  -4   4   8      286.33      306.96      4.50 o 
  -3   4   8      192.11      198.17      4.32 o 
  -2   4   8      963.85     1056.66      8.74 o 
  -1   4   8      482.66      439.62      4.98 o 
   0   4   8      356.62      366.29      4.92 o 
   1   4   8       12.99       14.41      2.10 o 
   2   4   8       36.87       40.26      2.48 o 
   3   4   8       67.58       67.95      2.90 o 
   4   4   8       52.11       39.07      2.84 o 
   5   4   8      124.96      141.84      3.98 o 
   6   4   8      257.69      255.50      5.86 o 
   7   4   8       40.82       31.34      3.88 o 
   8   4   8       58.46       47.35      4.90 o 
   9   4   8      283.85      256.54      7.83 o 
  10   4   8      127.26      129.34      6.65 o 
  11   4   8       52.95       54.86      6.42 o 
  12   4   8      187.11      217.78      9.25 o 
  13   4   8       25.03       27.02      6.49 o 
  14   4   8      131.57      150.67     11.67 o 
  15   4   8       67.59       45.72     10.51 o 
  16   4   8       59.67       70.03     14.05 o 
 -18   5   8       18.42       18.30     28.29 o 
 -17   5   8      130.80      118.74     14.09 o 
 -16   5   8       16.23        3.53      7.80 o 
 -15   5   8       27.19       36.53      7.28 o 
 -14   5   8       81.90       97.78     10.33 o 
 -13   5   8      100.71       94.99      7.57 o 
 -12   5   8      459.80      503.23     12.59 o 
 -11   5   8       16.75       28.39      5.76 o 
 -10   5   8      884.46      845.24     14.50 o 
  -9   5   8       95.74       96.82      4.89 o 
  -8   5   8      294.17      278.38      6.82 o 
  -7   5   8      215.90      223.84      5.42 o 
  -6   5   8      317.83      277.60      5.33 o 
  -5   5   8      104.93      112.02      3.27 o 
  -4   5   8      181.49      205.82      4.12 o 
  -3   5   8       81.21       77.97      2.70 o 
  -2   5   8       25.97       24.80      1.97 o 
  -1   5   8     1316.11     1396.51     11.32 o 
   0   5   8      227.78      223.25      4.80 o 
   1   5   8       56.71       47.01      2.53 o 
   2   5   8      298.35      305.49      4.97 o 
   3   5   8      356.65      339.33      5.67 o 
   4   5   8      171.87      174.69      4.77 o 
   5   5   8       87.22       86.38      4.26 o 
   6   5   8      117.97      102.71      4.18 o 
   7   5   8      128.26      124.61      6.79 o 
   8   5   8      265.75      266.28      7.27 o 
   9   5   8       69.50       73.49      5.27 o 
  10   5   8       23.62       25.92      5.20 o 
  11   5   8       63.22       68.80      6.80 o 
  12   5   8       49.96       60.81      7.14 o 
  13   5   8      207.25      220.49      9.64 o 
  14   5   8       22.03        8.76      7.91 o 
  15   5   8       16.71       24.95     12.70 o 
 -17   6   8        0.36        9.73     10.21 o 
 -16   6   8       73.27       75.07     10.90 o 
 -15   6   8       24.56       17.39      7.90 o 
 -14   6   8        1.28       -0.97      6.78 o 
 -13   6   8       65.01       64.93      7.00 o 
 -12   6   8      235.87      240.50     14.73 o 
 -11   6   8      715.10      702.10     15.55 o 
 -10   6   8      159.03      158.81      7.45 o 
  -9   6   8       98.11       87.90      5.94 o 
  -8   6   8      521.55      506.08      8.41 o 
  -7   6   8      257.48      260.29      6.06 o 
  -6   6   8       76.76       68.06      3.43 o 
  -5   6   8        8.65        6.25      3.02 o 
  -4   6   8      395.34      395.06      6.46 o 
  -3   6   8      168.38      160.66      4.05 o 
  -2   6   8      186.75      194.51      4.18 o 
  -1   6   8      136.43      126.02      4.27 o 
   0   6   8      605.04      626.65      7.92 o 
   1   6   8      124.18      139.50      4.37 o 
   2   6   8       70.67       64.92      3.88 o 
   3   6   8       44.51       44.79      2.88 o 
   4   6   8       35.05       28.34      3.15 o 
   5   6   8      100.83       98.35      4.36 o 
   6   6   8       44.61       67.83      4.90 o 
   7   6   8      121.94      120.01      6.92 o 
   8   6   8       13.26        2.16      4.58 o 
   9   6   8       73.12       60.09      5.88 o 
  10   6   8       24.16       38.23      6.56 o 
  11   6   8      279.62      315.29     14.68 o 
  12   6   8       13.71       22.59      6.03 o 
  13   6   8       35.31       27.83      7.08 o 
  14   6   8        6.86       -3.79      7.52 o 
 -16   7   8       52.79       73.27     16.06 o 
 -15   7   8       23.30        9.00      9.84 o 
 -14   7   8        2.11       -3.13      7.41 o 
 -13   7   8       42.03       43.02      7.49 o 
 -12   7   8      202.70      207.87     11.06 o 
 -11   7   8       46.03       34.38     11.91 o 
 -10   7   8      256.55      275.00     11.25 o 
  -9   7   8      320.53      306.30     10.10 o 
  -8   7   8       74.62       62.83      5.86 o 
  -7   7   8      137.76      139.59      6.36 o 
  -6   7   8       47.80       41.25      4.55 o 
  -5   7   8      148.73      141.22      5.08 o 
  -4   7   8       19.00       10.53      3.08 o 
  -3   7   8      233.31      232.03      5.99 o 
  -2   7   8      123.42      125.66      3.83 o 
  -1   7   8      376.57      384.96      5.91 o 
   0   7   8      215.48      208.64      5.13 o 
   1   7   8      407.07      406.47      6.89 o 
   2   7   8       20.62       21.18      3.28 o 
   3   7   8       74.81       70.43      4.62 o 
   4   7   8        5.37        5.84      3.90 o 
   5   7   8        1.57       -3.95      3.95 o 
   6   7   8      102.16      101.86      6.56 o 
   7   7   8       45.73       40.49      5.30 o 
   8   7   8      232.62      237.10      8.96 o 
   9   7   8       78.72       91.49      7.54 o 
  10   7   8        4.03        7.21      6.48 o 
  11   7   8       47.27       53.04      8.61 o 
  12   7   8       84.08       89.37      9.17 o 
  13   7   8       22.00       42.17     12.04 o 
  14   7   8       26.73        7.96     10.65 o 
 -15   8   8       23.25        1.90     10.33 o 
 -14   8   8      149.77      175.79     15.46 o 
 -13   8   8       24.55       17.14     10.33 o 
 -12   8   8       87.69       82.26     29.88 o 
 -11   8   8      495.42      471.91     28.03 o 
 -10   8   8      232.16      248.93     15.39 o 
  -9   8   8       27.22       25.40      7.47 o 
  -8   8   8       72.87       71.18     11.43 o 
  -7   8   8       54.91       68.44      5.91 o 
  -6   8   8       29.55       11.89      4.37 o 
  -5   8   8      128.92      137.52      5.87 o 
  -4   8   8      278.41      306.51      7.91 o 
  -3   8   8       46.03       45.30      3.95 o 
  -2   8   8        2.34        4.90      2.86 o 
  -1   8   8       37.10       26.52      3.41 o 
   0   8   8      267.91      260.79      6.90 o 
   1   8   8      176.73      165.63      6.31 o 
   2   8   8        1.37        3.11      4.60 o 
   3   8   8       40.62       40.39      4.95 o 
   4   8   8       17.59       19.17      4.79 o 
   5   8   8        7.29        9.87      4.99 o 
   6   8   8       22.11       19.35      5.37 o 
   7   8   8       91.75       82.98      8.98 o 
   8   8   8       57.08       57.96      7.77 o 
   9   8   8       77.48       81.82      9.39 o 
  10   8   8       16.56        4.69      9.09 o 
  11   8   8       40.08       33.70      9.89 o 
  12   8   8        2.77       -3.62      9.21 o 
  13   8   8       35.25       33.54     10.36 o 
 -14   9   8       27.34       31.54     18.55 o 
 -13   9   8       50.52       60.01     11.72 o 
 -12   9   8       23.73       20.24     11.29 o 
 -11   9   8       72.82       83.05      9.52 o 
 -10   9   8       25.34       29.85      8.03 o 
  -9   9   8       94.15       94.37      8.78 o 
  -8   9   8      101.34      112.70      7.22 o 
  -7   9   8        7.54        3.33      5.12 o 
  -6   9   8      266.35      261.86     10.24 o 
  -5   9   8      455.93      453.15     10.32 o 
  -4   9   8       81.33       82.60      5.73 o 
  -3   9   8       83.07       80.81      4.71 o 
  -2   9   8       20.94       22.44      3.79 o 
  -1   9   8        8.45       12.08      4.06 o 
   0   9   8        5.08        4.19      3.72 o 
   1   9   8       62.54       67.84      5.01 o 
   2   9   8       53.22       54.51      5.15 o 
   3   9   8       23.45       22.02      4.97 o 
   4   9   8       98.46       98.24      6.21 o 
   5   9   8        8.35       15.33      5.29 o 
   6   9   8       19.64       13.98      6.20 o 
   7   9   8       96.90       88.04      8.51 o 
   8   9   8      139.76      131.94      9.68 o 
   9   9   8       70.04       77.92      9.32 o 
  10   9   8       72.00       81.27     13.86 o 
  11   9   8      101.53      106.89     10.87 o 
 -12  10   8        4.89       -0.46     11.59 o 
 -11  10   8       24.77       19.93      9.51 o 
 -10  10   8       54.74       51.18      8.38 o 
  -9  10   8      128.99      145.85     13.10 o 
  -8  10   8       26.74       34.83      6.85 o 
  -7  10   8       18.76       21.39      5.58 o 
  -6  10   8      345.18      324.63      9.45 o 
  -5  10   8       54.86       61.91      6.68 o 
  -4  10   8      197.31      196.14      8.95 o 
  -3  10   8       38.58       40.75      5.75 o 
  -2  10   8       42.78       43.99      5.72 o 
  -1  10   8        2.80        7.43      8.57 o 
   0  10   8      255.47      248.66      8.23 o 
   1  10   8       20.19       15.62      4.98 o 
   2  10   8      107.98      113.87      6.68 o 
   3  10   8       13.13        8.43      5.08 o 
   4  10   8       51.40       60.37      6.28 o 
   5  10   8      156.45      154.51      8.25 o 
   6  10   8        7.16        8.92      6.54 o 
   7  10   8      109.43      115.14      8.80 o 
   8  10   8       64.44       48.55      9.28 o 
   9  10   8       51.62       42.94      9.00 o 
  10  10   8       43.92       34.28     13.20 o 
 -11  11   8       39.77       30.25     17.16 o 
 -10  11   8       56.25       48.97     18.03 o 
  -9  11   8       37.75       21.82     10.22 o 
  -8  11   8        1.77       -8.80      8.80 o 
  -7  11   8       31.33       24.70      7.21 o 
  -6  11   8       69.68       56.44      7.79 o 
  -5  11   8        8.39        3.03      5.94 o 
  -4  11   8       87.30       81.05      7.06 o 
  -3  11   8       69.88       61.37      6.75 o 
  -2  11   8       26.49       28.95      5.54 o 
  -1  11   8        9.54        0.00      5.84 o 
   0  11   8        7.21        4.70      4.99 o 
   1  11   8       92.43       90.55      6.44 o 
   2  11   8       61.88       52.56      6.78 o 
   3  11   8      123.45      152.42      7.79 o 
   4  11   8       62.73       47.52      6.72 o 
   5  11   8       15.50        9.56      7.74 o 
   6  11   8       72.66       81.29      8.20 o 
   7  11   8       64.20       75.35     12.51 o 
   8  11   8       45.66       45.46     13.67 o 
  -8  12   8       24.48       44.57     32.93 o 
  -7  12   8      237.29      257.89     23.61 o 
  -6  12   8       99.81       91.73     10.15 o 
  -5  12   8        3.49       -3.56      6.89 o 
  -4  12   8      177.04      176.23     14.01 o 
  -3  12   8       79.39       94.64      8.84 o 
  -2  12   8       29.05       23.06      6.33 o 
  -1  12   8       38.28       44.30      6.24 o 
   0  12   8       19.49       24.24      5.78 o 
   1  12   8       36.53       42.50      7.31 o 
   2  12   8       53.37       61.08      6.68 o 
   3  12   8       12.89       19.09      7.36 o 
   4  12   8      162.43      170.85     14.70 o 
   5  12   8       30.55       47.21     12.04 o 
  -2  13   8      151.76      139.13     26.90 o 
  -1  13   8       51.37       -6.49     23.19 o 
 -19   0   9       26.28       16.43     16.06 o 
 -18   0   9      219.99      281.86     21.96 o 
 -17   0   9        4.60       22.42     13.91 o 
 -16   0   9       25.57       27.54     13.45 o 
 -15   0   9      186.81      173.01     16.36 o 
 -14   0   9      327.86      338.55     20.33 o 
 -13   0   9        0.51       17.45     10.81 o 
 -12   0   9       40.95       42.18      8.00 o 
 -11   0   9      963.99     1015.56     19.42 o 
 -10   0   9      195.18      185.17     17.27 o 
  -9   0   9      483.26      493.32     19.14 o 
  -8   0   9      306.45      306.72     14.38 o 
  -7   0   9      647.42      735.41     16.24 o 
  -6   0   9      217.68      219.88     10.16 o 
  -5   0   9       90.59       76.66      4.48 o 
  -4   0   9       10.05        9.65      3.76 o 
  -3   0   9     6003.06     6573.99     79.25 o 
  -2   0   9     1781.83     1936.77     21.05 o 
  -1   0   9      448.57      512.86      8.98 o 
   0   0   9       48.10       41.70      3.78 o 
   1   0   9       19.11       28.24      3.85 o 
   2   0   9       17.48       -1.62      3.71 o 
   3   0   9      159.34      166.69      6.70 o 
   4   0   9      538.62      532.72     13.66 o 
   5   0   9      245.20      250.22      6.93 o 
   6   0   9        9.06        6.48      2.60 o 
   7   0   9      131.65      134.85      7.44 o 
   8   0   9        2.27       -4.21      5.05 o 
   9   0   9        5.39        7.38      5.88 o 
  10   0   9       23.25       41.50      7.53 o 
  11   0   9      117.94      104.57     14.99 o 
  12   0   9        4.42        4.74      9.34 o 
  13   0   9        7.05        1.55      9.10 o 
  14   0   9        6.38        6.62      9.75 o 
  15   0   9      299.06      296.15     19.26 o 
  16   0   9       48.07       48.10     13.90 o 
 -19   1   9      227.84      260.77     18.50 o 
 -18   1   9      193.57      177.41     15.51 o 
 -17   1   9      109.99       57.20     13.02 o 
 -16   1   9      192.08      167.48     13.52 o 
 -15   1   9       41.38       53.95      9.81 o 
 -14   1   9       76.58       83.23     10.60 o 
 -13   1   9       87.74      109.06      8.68 o 
 -12   1   9       18.86       14.45      5.81 o 
 -11   1   9      270.00      245.72      7.79 o 
 -10   1   9      271.60      255.48     11.54 o 
  -9   1   9      519.42      482.96      9.58 o 
  -8   1   9     1024.69     1085.04     13.70 o 
  -7   1   9      361.26      365.25      8.29 o 
  -6   1   9       77.53       69.44      3.13 o 
  -5   1   9      114.91       79.13      3.45 o 
  -4   1   9      339.91      331.02      5.79 o 
  -3   1   9      115.14      122.06      4.03 o 
  -2   1   9      681.91      770.75      8.47 o 
  -1   1   9     3239.47     3620.11     25.11 o 
   0   1   9      169.96      178.95      3.72 o 
   1   1   9      122.32      127.69      3.21 o 
   2   1   9      126.90      117.77      3.39 o 
   3   1   9       53.73       46.36      3.18 o 
   4   1   9        7.05        9.45      3.16 o 
   5   1   9       31.78       40.46      2.59 o 
   6   1   9      251.40      247.41      5.18 o 
   7   1   9      137.32      133.25      3.98 o 
   8   1   9       33.40       19.13      3.88 o 
   9   1   9      128.88      117.97      5.98 o 
  10   1   9       57.11       52.22      5.13 o 
  11   1   9       43.63       46.88      6.61 o 
  12   1   9       21.34       29.89      8.48 o 
  13   1   9       19.88       11.41      7.86 o 
  14   1   9       24.33       16.84     10.65 o 
  15   1   9        3.22        2.37      7.71 o 
  16   1   9       48.61       59.29     11.35 o 
 -19   2   9      128.42      141.54     16.01 o 
 -18   2   9       48.09       69.90     13.74 o 
 -17   2   9      309.15      349.44     32.08 o 
 -16   2   9       13.38        6.45      8.72 o 
 -15   2   9      201.30      229.96     12.48 o 
 -14   2   9       44.67       51.67      7.49 o 
 -13   2   9      100.08       88.10      8.48 o 
 -12   2   9        9.90        1.21      5.09 o 
 -11   2   9      527.18      561.47     13.45 o 
 -10   2   9       41.25       46.02      8.36 o 
  -9   2   9       32.32       26.23      4.08 o 
  -8   2   9      648.90      641.08     10.25 o 
  -7   2   9      143.35      161.65      4.43 o 
  -6   2   9      461.22      461.73      7.21 o 
  -5   2   9      230.47      219.94      4.19 o 
  -4   2   9      384.09      381.08      6.05 o 
  -3   2   9     2496.42     2645.30     19.73 o 
  -2   2   9     3059.69     3286.75     22.19 o 
  -1   2   9       31.64       34.52      2.55 o 
   0   2   9      291.91      298.98      4.44 o 
   1   2   9      116.15      136.35      3.75 o 
   2   2   9      123.75      130.79      3.22 o 
   3   2   9      204.50      241.26      4.74 o 
   4   2   9       65.56       82.68      2.66 o 
   5   2   9      319.68      348.95      5.13 o 
   6   2   9      140.74      124.46      3.51 o 
   7   2   9      809.49      758.22     10.29 o 
   8   2   9       33.60       29.57      4.60 o 
   9   2   9       70.28       71.45      5.25 o 
  10   2   9        6.83       -0.29      4.85 o 
  11   2   9      141.69      123.50      6.91 o 
  12   2   9       39.68       56.97      6.97 o 
  13   2   9       63.79       63.93      8.43 o 
  14   2   9       61.66       67.34      9.09 o 
  15   2   9      132.89      141.73     11.49 o 
  16   2   9      150.82      182.57     13.48 o 
 -18   3   9      334.08      402.65     24.92 o 
 -17   3   9       33.16       42.30     12.16 o 
 -16   3   9       63.50       76.63      9.50 o 
 -15   3   9        7.49       27.50      7.13 o 
 -14   3   9       40.64       36.53      6.98 o 
 -13   3   9       10.27        5.04      8.22 o 
 -12   3   9      108.58      104.71      7.17 o 
 -11   3   9      271.90      268.71      9.39 o 
 -10   3   9      805.26      725.38     13.13 o 
  -9   3   9      626.30      603.76     10.38 o 
  -8   3   9       97.14      105.38      6.23 o 
  -7   3   9      807.86      807.89      8.88 o 
  -6   3   9       38.82       35.84      2.57 o 
  -5   3   9       38.54       31.58      2.51 o 
  -4   3   9      459.94      448.90      6.52 o 
  -3   3   9      515.97      567.04      9.84 o 
  -2   3   9      589.52      588.10      6.79 o 
  -1   3   9     1362.62     1403.76     11.49 o 
   0   3   9      443.64      412.61      5.02 o 
   1   3   9      470.61      488.03      5.55 o 
   2   3   9      269.58      277.66      4.71 o 
   3   3   9       61.78       66.36      2.76 o 
   4   3   9      228.10      251.28      4.57 o 
   5   3   9      290.74      305.56      5.17 o 
   6   3   9      585.64      582.67      7.97 o 
   7   3   9       41.28       40.23      5.01 o 
   8   3   9      116.98      111.79      6.50 o 
   9   3   9      102.96      101.21      6.11 o 
  10   3   9       26.87       14.32      5.27 o 
  11   3   9        9.12        7.23      4.81 o 
  12   3   9        9.63       18.10      5.92 o 
  13   3   9       83.73       96.77      8.37 o 
  14   3   9      121.92      109.05     10.36 o 
  15   3   9       39.21       34.26      9.66 o 
  16   3   9       21.86        2.82     11.32 o 
 -18   4   9       68.38       77.14     17.01 o 
 -17   4   9      221.38      231.90     20.12 o 
 -16   4   9       40.48       33.44     13.92 o 
 -15   4   9       71.34       65.99      9.29 o 
 -14   4   9       85.83      100.43      8.58 o 
 -13   4   9       16.31        2.00      5.81 o 
 -12   4   9      267.44      227.94     11.57 o 
 -11   4   9       79.32       53.88      6.18 o 
 -10   4   9      352.12      370.13      8.43 o 
  -9   4   9      111.95      106.89      6.27 o 
  -8   4   9      827.12      845.15     10.78 o 
  -7   4   9      463.21      448.68      7.18 o 
  -6   4   9      183.46      177.68      3.89 o 
  -5   4   9      170.35      180.78      3.79 o 
  -4   4   9      109.43      101.24      3.67 o 
  -3   4   9      370.24      361.41      5.58 o 
  -2   4   9     1088.25     1111.88     10.21 o 
  -1   4   9      314.49      318.65      5.38 o 
   0   4   9      175.79      179.52      4.21 o 
   1   4   9      316.20      317.51      5.17 o 
   2   4   9       44.09       50.31      2.72 o 
   3   4   9      314.32      367.17      5.56 o 
   4   4   9       92.83       76.94      3.93 o 
   5   4   9      137.69      130.73      4.79 o 
   6   4   9      148.68      111.37      4.58 o 
   7   4   9      204.98      212.10      7.46 o 
   8   4   9       28.57       30.86      4.23 o 
   9   4   9       20.09       20.24      4.72 o 
  10   4   9        3.61        5.59      5.02 o 
  11   4   9       96.57      105.01      7.84 o 
  12   4   9       24.24       18.74      6.10 o 
  13   4   9      180.69      174.73     10.05 o 
  14   4   9       19.75       27.76      9.58 o 
  15   4   9      130.53      141.49     14.15 o 
 -18   5   9       67.61       44.68     43.13 o 
 -17   5   9      123.55       85.36     20.41 o 
 -16   5   9       49.77       41.40      8.09 o 
 -15   5   9        6.20        8.76      7.56 o 
 -14   5   9        1.39        6.08      6.18 o 
 -13   5   9       90.45       76.09      7.37 o 
 -12   5   9       82.12      101.89      9.19 o 
 -11   5   9      193.27      201.35      9.39 o 
 -10   5   9      467.64      426.71     10.88 o 
  -9   5   9      207.69      167.91      5.83 o 
  -8   5   9      140.28      139.45      5.71 o 
  -7   5   9       60.57       56.43      3.42 o 
  -6   5   9      137.50      129.28      4.79 o 
  -5   5   9       69.25       65.49      2.79 o 
  -4   5   9      201.33      178.57      3.95 o 
  -3   5   9      109.17      109.20      3.56 o 
  -2   5   9       63.83       56.45      3.08 o 
  -1   5   9      417.04      403.19      5.74 o 
   0   5   9       73.70       82.30      3.05 o 
   1   5   9      186.67      210.47      4.18 o 
   2   5   9       48.61       41.15      2.91 o 
   3   5   9       17.29       11.38      2.71 o 
   4   5   9      343.38      304.84      6.84 o 
   5   5   9      969.94      980.72     13.06 o 
   6   5   9      320.91      318.19      7.06 o 
   7   5   9       48.40       52.69      4.51 o 
   8   5   9      143.74      130.07      5.68 o 
   9   5   9       11.55        6.69      4.62 o 
  10   5   9       18.47       15.55      5.16 o 
  11   5   9       25.69       23.77      5.82 o 
  12   5   9       31.99       24.95      6.75 o 
  13   5   9      151.40      161.16      9.21 o 
  14   5   9       29.23       19.31      8.55 o 
  15   5   9       62.80       48.72     10.10 o 
 -17   6   9      213.89      270.71     21.17 o 
 -16   6   9        1.35       -8.26      8.26 o 
 -15   6   9       20.19       22.74      7.59 o 
 -14   6   9       19.94        9.43      6.99 o 
 -13   6   9       39.68       17.45      7.10 o 
 -12   6   9      166.76      155.02      9.19 o 
 -11   6   9       75.65       72.14      7.35 o 
 -10   6   9      764.98      801.11     21.92 o 
  -9   6   9       19.80       20.72      5.42 o 
  -8   6   9       61.36       67.50      4.56 o 
  -7   6   9      146.28      150.42      5.36 o 
  -6   6   9      178.15      189.35      5.65 o 
  -5   6   9       52.15       36.89      3.09 o 
  -4   6   9      277.16      274.87      5.78 o 
  -3   6   9      110.92      110.99      3.01 o 
  -2   6   9      562.50      613.66      7.03 o 
  -1   6   9      456.41      450.45      7.17 o 
   0   6   9       39.45       28.78      1.89 o 
   1   6   9      200.39      213.17      4.03 o 
   2   6   9       23.56       18.85      2.52 o 
   3   6   9       10.02        6.89      3.50 o 
   4   6   9       41.81       37.35      3.49 o 
   5   6   9      108.81       76.43      4.61 o 
   6   6   9      377.86      312.60      7.51 o 
   7   6   9       80.63       82.08      5.15 o 
   8   6   9        3.73        1.30      5.32 o 
   9   6   9       55.38       60.37      6.53 o 
  10   6   9       21.41       22.29      5.49 o 
  11   6   9        0.60       -7.32      7.32 o 
  12   6   9       30.60       28.03      7.53 o 
  13   6   9       39.42       37.42      7.19 o 
  14   6   9        1.14        9.97      8.30 o 
 -16   7   9      123.43      169.65     16.09 o 
 -15   7   9      113.95      138.73     11.47 o 
 -14   7   9        4.80       11.39      7.33 o 
 -13   7   9        3.90       -0.72      6.89 o 
 -12   7   9      239.02      222.95     17.54 o 
 -11   7   9        1.58        6.12      6.49 o 
 -10   7   9       96.87       93.68     13.25 o 
  -9   7   9       30.47       20.53      5.67 o 
  -8   7   9      195.71      190.62      8.03 o 
  -7   7   9       26.03       23.39      4.86 o 
  -6   7   9      361.06      348.99      9.08 o 
  -5   7   9      108.10       90.18      5.51 o 
  -4   7   9       48.54       56.97      4.58 o 
  -3   7   9       20.49       21.85      3.19 o 
  -2   7   9      111.59       99.97      4.22 o 
  -1   7   9        4.60        2.68      2.78 o 
   0   7   9      211.28      192.07      5.19 o 
   1   7   9       18.75       23.53      3.73 o 
   2   7   9      290.74      280.88      8.74 o 
   3   7   9      244.02      229.57      7.04 o 
   4   7   9      250.02      220.63      7.47 o 
   5   7   9      357.54      364.62      9.95 o 
   6   7   9       77.87       73.94      5.78 o 
   7   7   9      184.66      192.09      8.23 o 
   8   7   9      236.10      230.15     10.15 o 
   9   7   9        4.05        5.39      6.07 o 
  10   7   9       22.88       19.01      7.00 o 
  11   7   9       23.07       31.86      7.42 o 
  12   7   9       61.31       78.16     11.09 o 
  13   7   9       20.31       27.62     11.11 o 
 -15   8   9       17.66        7.97     13.59 o 
 -14   8   9       35.18       24.78     11.52 o 
 -13   8   9       39.47       33.66     11.02 o 
 -12   8   9       22.64        7.10      9.99 o 
 -11   8   9       98.62       86.15     12.04 o 
 -10   8   9      146.03      177.03     11.49 o 
  -9   8   9       53.12       47.73     11.11 o 
  -8   8   9       68.90       74.47      7.73 o 
  -7   8   9        0.24       -0.17      4.66 o 
  -6   8   9       99.18       89.56      5.83 o 
  -5   8   9       10.82       11.86      6.94 o 
  -4   8   9      191.76      184.48      6.78 o 
  -3   8   9        7.00       10.66      3.74 o 
  -2   8   9      110.37      101.56      5.19 o 
  -1   8   9       53.02       54.91      4.52 o 
   0   8   9      197.53      196.86      7.00 o 
   1   8   9        0.45       -3.93      4.09 o 
   2   8   9        9.74       10.04      5.02 o 
   3   8   9       38.86       38.62      4.95 o 
   4   8   9       79.90       84.26      5.97 o 
   5   8   9       39.48       34.00      5.60 o 
   6   8   9       22.66       17.95      5.78 o 
   7   8   9       12.93       12.50      6.64 o 
   8   8   9       26.51       24.17      7.63 o 
   9   8   9       25.87       27.14      8.20 o 
  10   8   9       27.98       21.88     11.78 o 
  11   8   9        4.89       21.31      8.89 o 
  12   8   9        9.61        0.73      9.74 o 
 -14   9   9        9.57       30.61     19.48 o 
 -13   9   9       46.04       49.24     10.88 o 
 -12   9   9       22.29       15.11      8.34 o 
 -11   9   9       11.17       19.38      8.24 o 
 -10   9   9       12.53       12.46      8.30 o 
  -9   9   9      154.12      141.79     11.21 o 
  -8   9   9      136.72      131.15      7.86 o 
  -7   9   9        7.74        7.19      4.87 o 
  -6   9   9       30.52       18.33      5.05 o 
  -5   9   9       47.55       50.81      5.56 o 
  -4   9   9       76.52       84.46      5.79 o 
  -3   9   9       89.70       82.25      5.24 o 
  -2   9   9       21.15       17.32      4.17 o 
  -1   9   9       10.11        5.27      4.52 o 
   0   9   9       48.20       52.86      5.24 o 
   1   9   9       47.48       56.28      5.65 o 
   2   9   9       78.98       64.14      5.88 o 
   3   9   9       13.47        8.22      4.59 o 
   4   9   9      102.14      105.94      6.77 o 
   5   9   9       11.50       20.88      5.75 o 
   6   9   9      381.60      405.05     18.14 o 
   7   9   9       81.24       85.49      9.18 o 
   8   9   9       52.53       49.06      8.34 o 
   9   9   9        4.52       11.09      8.54 o 
  10   9   9       11.09       10.75      8.50 o 
  11   9   9      119.43      114.28     20.29 o 
 -12  10   9        1.28       -0.93     12.18 o 
 -11  10   9       97.84       89.14     11.35 o 
 -10  10   9       35.74       31.81      7.90 o 
  -9  10   9      118.06      118.11      9.48 o 
  -8  10   9       45.00       36.21     10.65 o 
  -7  10   9      211.80      233.31      9.58 o 
  -6  10   9       25.00       23.50      5.24 o 
  -5  10   9       29.66       14.72      4.80 o 
  -4  10   9        4.19        0.92      7.47 o 
  -3  10   9       71.94       70.34      6.57 o 
  -2  10   9       13.57       12.11      5.54 o 
  -1  10   9       45.21       51.10      6.03 o 
   0  10   9       15.77       14.45      5.29 o 
   1  10   9       38.79       32.56      6.63 o 
   2  10   9       26.21       24.71      5.49 o 
   3  10   9       20.54        2.28      5.52 o 
   4  10   9       73.07       90.20      7.19 o 
   5  10   9        6.88       13.27      5.93 o 
   6  10   9       46.97       44.15      7.17 o 
   7  10   9       75.72       76.18      9.12 o 
   8  10   9      110.41      126.88     10.72 o 
   9  10   9        4.06       11.01     12.38 o 
 -10  11   9       18.66       19.23     27.36 o 
  -9  11   9      153.43      130.50     13.28 o 
  -8  11   9      122.53      132.81     12.80 o 
  -7  11   9       66.15       76.41      8.78 o 
  -6  11   9       15.99       16.80      7.13 o 
  -5  11   9      371.83      398.64     12.55 o 
  -4  11   9       62.59       66.09      7.06 o 
  -3  11   9       39.31       47.62      8.19 o 
  -2  11   9       42.98       40.12      6.12 o 
  -1  11   9       72.70       79.22      6.75 o 
   0  11   9       16.38       17.32      5.77 o 
   1  11   9       13.37       23.22      5.95 o 
   2  11   9        0.87       -5.15      5.15 o 
   3  11   9       45.95       46.76      6.63 o 
   4  11   9       24.47       31.28      6.59 o 
   5  11   9       46.50       67.80      8.07 o 
   6  11   9      154.98      150.80     13.50 o 
   7  11   9       71.82       70.05     14.54 o 
  -7  12   9       50.68       72.07     18.22 o 
  -6  12   9       20.45       31.39     16.70 o 
  -5  12   9       24.90       18.05      8.57 o 
  -4  12   9       83.24       77.54     11.11 o 
  -3  12   9       60.98       58.73      7.84 o 
  -2  12   9       30.23       20.07      6.70 o 
  -1  12   9       25.53       31.83      6.35 o 
   0  12   9       42.71       39.34      6.76 o 
   1  12   9       39.59       50.96      7.73 o 
   2  12   9       65.23       57.84      7.12 o 
   3  12   9       17.62       22.11      8.93 o 
   4  12   9       33.31       26.79     11.35 o 
 -19   0  10      159.96      112.23     26.90 o 
 -18   0  10      210.56      258.78     29.68 o 
 -17   0  10       21.16       25.04     21.33 o 
 -16   0  10       30.04       18.03     13.43 o 
 -15   0  10       32.27       55.62     12.92 o 
 -14   0  10       53.83       65.51     12.41 o 
 -13   0  10       13.06       20.43     10.81 o 
 -12   0  10        0.57       -6.38      6.38 o 
 -11   0  10        0.29       -6.34      6.34 o 
 -10   0  10        2.20       -2.72      6.38 o 
  -9   0  10      183.80      195.61     18.55 o 
  -8   0  10     1319.80     1286.07     37.56 o 
  -7   0  10        2.57       -4.43      4.43 o 
  -6   0  10      167.97      167.30      5.23 o 
  -5   0  10       31.02       33.53      4.64 o 
  -4   0  10       78.18       99.50      6.29 o 
  -3   0  10       19.93        6.28      6.69 o 
  -2   0  10      814.14      794.34     11.92 o 
  -1   0  10     1006.28     1096.67     14.80 o 
   0   0  10     1527.91     1537.82     21.24 o 
   1   0  10       32.43       30.50      3.78 o 
   2   0  10       17.20        8.34      3.66 o 
   3   0  10        7.11       -0.02      3.88 o 
   4   0  10       53.42       57.15      7.08 o 
   5   0  10      189.32      197.63     13.12 o 
   6   0  10       39.63       51.67      4.52 o 
   7   0  10      256.80      234.99     11.06 o 
   8   0  10       42.66       29.53      8.12 o 
   9   0  10       13.29        9.72      6.23 o 
  10   0  10        4.87        9.33      7.34 o 
  11   0  10      384.75      361.64     14.81 o 
  12   0  10      129.45      151.16     13.12 o 
  13   0  10        6.52        7.81      9.53 o 
  14   0  10       26.98       36.00     11.22 o 
  15   0  10       45.44       23.38     12.39 o 
  16   0  10        6.61       -0.35     12.29 o 
 -19   1  10       17.72       30.08     12.14 o 
 -18   1  10        9.88       -2.75     10.77 o 
 -17   1  10      136.57      105.67     13.76 o 
 -16   1  10       32.23       36.26     15.76 o 
 -15   1  10       89.26      103.15     18.85 o 
 -14   1  10       87.98       71.45     10.29 o 
 -13   1  10       68.95       61.67      7.36 o 
 -12   1  10       27.77       26.12      5.62 o 
 -11   1  10       18.54       16.73      4.99 o 
 -10   1  10      859.33      811.06     15.06 o 
  -9   1  10     4421.45     4527.13     43.03 o 
  -8   1  10      691.01      683.82     12.07 o 
  -7   1  10      198.62      201.92      5.86 o 
  -6   1  10       63.06       63.22      3.30 o 
  -5   1  10       85.45       89.85      3.92 o 
  -4   1  10      364.76      410.59      7.45 o 
  -3   1  10       30.98       25.31      2.54 o 
  -2   1  10     2849.25     3080.29     23.52 o 
  -1   1  10     1156.31     1201.81     10.99 o 
   0   1  10      136.03      125.73      2.95 o 
   1   1  10      182.23      173.65      4.44 o 
   2   1  10       39.15       46.57      3.21 o 
   3   1  10        9.43        2.94      2.82 o 
   4   1  10      147.03      141.24      5.18 o 
   5   1  10      215.08      229.15      4.99 o 
   6   1  10       13.05       12.73      2.33 o 
   7   1  10       42.51       36.14      4.12 o 
   8   1  10        1.62       -3.10      3.97 o 
   9   1  10      168.29      159.34      6.24 o 
  10   1  10      250.99      233.12      8.00 o 
  11   1  10       17.20        6.71      5.90 o 
  12   1  10      126.28      131.89      9.60 o 
  13   1  10      304.81      328.93     20.26 o 
  14   1  10        4.48       -5.53      7.36 o 
  15   1  10       24.82       20.20      8.48 o 
  16   1  10        0.54        6.77     10.37 o 
 -19   2  10        2.52        3.73     12.29 o 
 -18   2  10       57.27       49.60     12.58 o 
 -17   2  10       68.64       67.98     19.39 o 
 -16   2  10        2.99       -0.94      7.95 o 
 -15   2  10        0.02        4.80      7.68 o 
 -14   2  10      140.07      134.60     10.06 o 
 -13   2  10       25.83        4.84     10.44 o 
 -12   2  10       40.14       38.13      6.48 o 
 -11   2  10      102.18      121.74      6.93 o 
 -10   2  10       72.88       79.29      5.76 o 
  -9   2  10      289.44      249.13      7.44 o 
  -8   2  10     2136.38     2122.28     19.82 o 
  -7   2  10      121.17      120.27      4.57 o 
  -6   2  10        5.54        4.07      2.20 o 
  -5   2  10      196.53      219.14      5.30 o 
  -4   2  10      181.42      194.10      4.78 o 
  -3   2  10     1260.99     1321.92     12.19 o 
  -2   2  10     1028.41     1038.65      9.65 o 
  -1   2  10      334.00      348.56      4.87 o 
   0   2  10      152.23      174.41      3.71 o 
   1   2  10       70.48       84.49      2.89 o 
   2   2  10      144.68      131.44      3.34 o 
   3   2  10       97.52      113.42      4.67 o 
   4   2  10      218.13      215.12      5.52 o 
   5   2  10      106.42      112.20      3.27 o 
   6   2  10        9.45        2.28      2.40 o 
   7   2  10      166.49      129.35      6.25 o 
   8   2  10       35.96       18.26      4.78 o 
   9   2  10       31.80       30.18      5.08 o 
  10   2  10      104.01      102.27      6.91 o 
  11   2  10      236.60      214.73      8.69 o 
  12   2  10      200.75      215.66      9.61 o 
  13   2  10        5.55        4.01      7.39 o 
  14   2  10        7.85       -8.04      8.83 o 
  15   2  10       13.15        6.92      8.13 o 
 -18   3  10       76.33       67.23     12.83 o 
 -17   3  10        6.66       -1.21      9.80 o 
 -16   3  10        7.18       -4.37     10.44 o 
 -15   3  10       26.04       22.67      7.17 o 
 -14   3  10       23.82       32.23      7.49 o 
 -13   3  10       44.40       58.12      7.32 o 
 -12   3  10       79.64       69.10      7.07 o 
 -11   3  10      537.91      525.43     12.07 o 
 -10   3  10      776.99      744.54     12.03 o 
  -9   3  10      759.80      707.39     11.36 o 
  -8   3  10      394.82      410.51      6.82 o 
  -7   3  10      143.26      129.37      3.96 o 
  -6   3  10      110.59       99.21      3.96 o 
  -5   3  10      121.59      114.03      3.90 o 
  -4   3  10      201.38      216.08      5.15 o 
  -3   3  10       33.39       41.34      2.83 o 
  -2   3  10       60.42       48.95      2.81 o 
  -1   3  10     1625.40     1702.25     12.62 o 
   0   3  10     1272.31     1270.51     10.19 o 
   1   3  10       70.97       66.33      2.71 o 
   2   3  10      365.56      375.94      5.47 o 
   3   3  10       21.78       15.87      2.54 o 
   4   3  10       61.70       52.17      2.87 o 
   5   3  10      567.02      551.32      7.28 o 
   6   3  10       66.04       83.90      4.20 o 
   7   3  10      119.81       96.60      5.63 o 
   8   3  10      252.10      223.94      7.48 o 
   9   3  10        4.07        6.90      4.99 o 
  10   3  10      149.42      153.15      7.37 o 
  11   3  10       33.57       40.97      5.95 o 
  12   3  10      205.83      189.63      9.67 o 
  13   3  10      173.62      183.61     10.89 o 
  14   3  10       48.06       31.11      8.49 o 
  15   3  10        3.08        1.90      8.18 o 
 -18   4  10       66.70       58.95     37.10 o 
 -17   4  10      109.10      108.00     17.56 o 
 -16   4  10       42.13       30.09     10.29 o 
 -15   4  10       43.30       31.34      7.76 o 
 -14   4  10      115.57      127.77      8.90 o 
 -13   4  10        2.18       -1.79      5.69 o 
 -12   4  10        8.47       -4.92      4.92 o 
 -11   4  10        7.28       -4.80      4.80 o 
 -10   4  10      480.39      494.92      9.49 o 
  -9   4  10      689.85      665.24     10.11 o 
  -8   4  10      552.76      540.11      7.84 o 
  -7   4  10      109.74      113.56      3.80 o 
  -6   4  10        6.98        7.13      2.12 o 
  -5   4  10       82.40       81.58      3.29 o 
  -4   4  10      349.04      335.31      6.11 o 
  -3   4  10      942.70      925.62      9.35 o 
  -2   4  10     1783.52     1897.37     15.85 o 
  -1   4  10      244.71      239.95      5.04 o 
   0   4  10       11.76       13.15      2.55 o 
   1   4  10      376.21      379.87      6.10 o 
   2   4  10       85.27       74.89      3.25 o 
   3   4  10       63.09       57.96      3.06 o 
   4   4  10      133.51      159.58      4.90 o 
   5   4  10      301.96      307.98      6.77 o 
   6   4  10       96.52      127.92      5.16 o 
   7   4  10      230.55      208.87      9.34 o 
   8   4  10       72.62       60.75      5.27 o 
   9   4  10       55.97       49.86      5.39 o 
  10   4  10        0.98       -1.80      4.84 o 
  11   4  10      158.43      165.37      7.91 o 
  12   4  10      140.91      146.35      8.12 o 
  13   4  10        8.14       23.62      7.34 o 
  14   4  10        6.42       -7.89      8.81 o 
  15   4  10        9.19        5.05      9.78 o 
 -17   5  10       41.92       39.65     11.38 o 
 -16   5  10       69.18       74.43     12.17 o 
 -15   5  10       77.17       78.35     10.06 o 
 -14   5  10       30.89       35.69      7.94 o 
 -13   5  10       72.00       89.52      8.17 o 
 -12   5  10      148.21      155.44      9.32 o 
 -11   5  10      498.44      491.99     14.07 o 
 -10   5  10       87.55       98.51      6.09 o 
  -9   5  10        2.47        2.59      4.07 o 
  -8   5  10      109.13      107.72      4.89 o 
  -7   5  10      181.98      189.22      5.66 o 
  -6   5  10      147.71      134.28      4.38 o 
  -5   5  10       18.89       23.73      2.77 o 
  -4   5  10       24.99       25.50      2.94 o 
  -3   5  10       69.17       71.41      3.39 o 
  -2   5  10      462.32      436.16      6.46 o 
  -1   5  10      968.64      971.23      9.65 o 
   0   5  10     1429.71     1487.87     14.61 o 
   1   5  10      639.16      581.59      6.96 o 
   2   5  10       76.52       67.73      3.32 o 
   3   5  10       66.09       49.16      3.88 o 
   4   5  10      352.55      364.70      7.70 o 
   5   5  10      288.51      300.43      6.80 o 
   6   5  10      107.42       87.97      4.60 o 
   7   5  10       44.78       52.94      5.08 o 
   8   5  10       64.97       47.13      5.33 o 
   9   5  10       28.05       35.38      5.41 o 
  10   5  10       20.98       17.83      5.58 o 
  11   5  10       15.56       12.10      5.80 o 
  12   5  10      170.10      187.63     10.10 o 
  13   5  10       52.49       55.44      8.45 o 
  14   5  10       27.91       37.67      9.73 o 
 -17   6  10       18.26        2.67     19.94 o 
 -16   6  10      232.10      249.58     16.07 o 
 -15   6  10       28.30       55.44      8.75 o 
 -14   6  10       61.41       66.31      8.20 o 
 -13   6  10      144.19      157.17     17.49 o 
 -12   6  10      115.53      134.18      9.06 o 
 -11   6  10      124.47      124.04      8.49 o 
 -10   6  10      108.66      113.80      7.53 o 
  -9   6  10      240.26      222.74      7.71 o 
  -8   6  10      127.85      138.35      5.73 o 
  -7   6  10       61.08       61.43      4.39 o 
  -6   6  10      126.69      127.40      4.94 o 
  -5   6  10      129.07      130.22      5.71 o 
  -4   6  10      123.55      118.62      4.67 o 
  -3   6  10      605.52      631.80      7.81 o 
  -2   6  10      245.29      245.44      5.25 o 
  -1   6  10      273.26      266.84      4.99 o 
   0   6  10      294.08      278.85      5.31 o 
   1   6  10     1220.26     1217.30     11.68 o 
   2   6  10      336.96      351.73      6.60 o 
   3   6  10      127.14      130.05      4.59 o 
   4   6  10      146.07      139.37      6.75 o 
   5   6  10       57.37       79.17      6.39 o 
   6   6  10      181.60      197.97      6.26 o 
   7   6  10      133.83      147.32      6.77 o 
   8   6  10      119.04       95.97      6.60 o 
   9   6  10       83.90       89.69      6.31 o 
  10   6  10       28.44       28.21      6.13 o 
  11   6  10       40.76       38.28      6.80 o 
  12   6  10       43.57       33.05      7.58 o 
  13   6  10       32.05       24.71      7.92 o 
  14   6  10       14.10      -19.48     19.48 o 
 -16   7  10       92.12       82.90     13.13 o 
 -15   7  10        3.30       -3.93     11.42 o 
 -14   7  10        4.48       -7.74      7.74 o 
 -13   7  10       88.36       73.83      9.08 o 
 -12   7  10      180.88      220.26     14.99 o 
 -11   7  10      198.60      197.01     10.89 o 
 -10   7  10      162.57      160.56      8.29 o 
  -9   7  10       51.67       46.68      6.02 o 
  -8   7  10      125.93      114.65      5.67 o 
  -7   7  10       92.81       87.10      6.44 o 
  -6   7  10       65.69       70.80      5.96 o 
  -5   7  10      203.67      209.86      7.60 o 
  -4   7  10        3.80        4.42      3.66 o 
  -3   7  10      223.55      206.20      6.46 o 
  -2   7  10      218.52      222.10      7.93 o 
  -1   7  10      547.51      562.78     10.23 o 
   0   7  10       88.67       95.93      4.83 o 
   1   7  10      605.37      582.51      9.09 o 
   2   7  10      101.69      101.23      5.38 o 
   3   7  10      274.21      312.22      8.07 o 
   4   7  10      213.87      207.66      8.86 o 
   5   7  10      181.64      167.56      6.48 o 
   6   7  10       17.08       11.61      5.12 o 
   7   7  10       11.50        7.65      5.84 o 
   8   7  10      112.84      105.37      8.24 o 
   9   7  10        5.55        6.58      8.99 o 
  10   7  10       22.86       15.95      8.24 o 
  11   7  10      116.12      106.25     10.22 o 
  12   7  10       53.48       50.87     11.19 o 
  13   7  10       11.07        5.99     10.03 o 
 -15   8  10       51.33       67.45     15.58 o 
 -14   8  10       42.54       47.16     11.81 o 
 -13   8  10       30.89       29.92     11.75 o 
 -12   8  10      126.00      152.38     11.76 o 
 -11   8  10      361.71      366.71     16.01 o 
 -10   8  10      211.18      207.58     12.26 o 
  -9   8  10       60.09       81.08      9.51 o 
  -8   8  10       29.48       28.60      6.48 o 
  -7   8  10      164.67      174.75      8.05 o 
  -6   8  10       17.72       21.78      4.82 o 
  -5   8  10      117.96      129.35      7.33 o 
  -4   8  10      206.00      185.90      8.03 o 
  -3   8  10       17.17       15.45      4.11 o 
  -2   8  10       17.46       12.05      4.11 o 
  -1   8  10       48.25       57.58      5.07 o 
   0   8  10      429.63      428.29     10.32 o 
   1   8  10      446.72      444.90      9.98 o 
   2   8  10      209.92      216.96      8.86 o 
   3   8  10      295.30      319.14     10.56 o 
   4   8  10       11.64       14.61      5.09 o 
   5   8  10      181.42      208.00      8.42 o 
   6   8  10      487.67      499.55     15.32 o 
   7   8  10      115.90      112.59      9.52 o 
   8   8  10       21.24       11.98      7.31 o 
   9   8  10       10.05       15.52      8.70 o 
  10   8  10       37.87       29.58      9.49 o 
  11   8  10       17.77       32.49     10.70 o 
  12   8  10        8.80        2.03     10.08 o 
 -14   9  10       21.46       20.34     13.55 o 
 -13   9  10       52.88       48.02     11.00 o 
 -12   9  10       66.09       94.77     10.67 o 
 -11   9  10       27.66       18.19      7.95 o 
 -10   9  10       69.17       71.47      9.14 o 
  -9   9  10      204.28      193.64     14.19 o 
  -8   9  10       43.11       44.90      6.52 o 
  -7   9  10       17.45       15.90      5.80 o 
  -6   9  10       23.74       13.85      7.58 o 
  -5   9  10      119.52      137.25      7.74 o 
  -4   9  10       10.66       14.07      4.66 o 
  -3   9  10       29.44       13.29      4.60 o 
  -2   9  10      112.98       89.03      6.08 o 
  -1   9  10      133.22      135.33      6.29 o 
   0   9  10        8.18        1.31      4.66 o 
   1   9  10       29.93       35.64      5.43 o 
   2   9  10       55.58       55.42      6.44 o 
   3   9  10      231.05      254.65      9.12 o 
   4   9  10        2.42       -4.98      4.98 o 
   5   9  10      148.73      165.86      8.40 o 
   6   9  10       64.93       57.31      8.26 o 
   7   9  10        5.16       12.57      7.67 o 
   8   9  10       65.68       61.70      9.23 o 
   9   9  10       19.28       19.93      8.23 o 
  10   9  10       17.22       24.72      9.29 o 
 -12  10  10       89.08      106.14     19.94 o 
 -11  10  10      128.66      106.49     10.78 o 
 -10  10  10       99.47      110.07     13.92 o 
  -9  10  10       10.93       18.29      7.12 o 
  -8  10  10        8.26        6.35      5.71 o 
  -7  10  10      104.94      108.71      7.97 o 
  -6  10  10       21.11       30.80      5.48 o 
  -5  10  10      149.61      138.23      7.85 o 
  -4  10  10       29.21       25.76      5.17 o 
  -3  10  10        2.06       -0.41      5.67 o 
  -2  10  10        9.82        8.11      5.14 o 
  -1  10  10       37.46       35.54      6.13 o 
   0  10  10       38.60       46.38      6.14 o 
   1  10  10       63.95       53.73      6.33 o 
   2  10  10      365.50      367.99     10.45 o 
   3  10  10       98.08       98.84      6.86 o 
   4  10  10       42.06       36.43      6.69 o 
   5  10  10      109.38      141.71      9.19 o 
   6  10  10      115.68      124.61     10.43 o 
   7  10  10       78.34       80.95      9.78 o 
   8  10  10      123.83      128.76     10.60 o 
   9  10  10       89.62      112.21     19.23 o 
 -10  11  10        7.50       10.48     15.15 o 
  -9  11  10      138.11      131.72     20.65 o 
  -8  11  10      181.62      177.68     12.18 o 
  -7  11  10       20.76       10.65      9.78 o 
  -6  11  10       13.09       19.02      8.01 o 
  -5  11  10       30.42       30.41      7.00 o 
  -4  11  10       42.54       49.65      7.27 o 
  -3  11  10       14.40        8.92      6.31 o 
  -2  11  10       82.53       77.84      9.62 o 
  -1  11  10       71.82       81.34      6.76 o 
   0  11  10        8.65        8.74      7.28 o 
   1  11  10       10.42        3.97      5.63 o 
   2  11  10       34.65       28.49      6.78 o 
   3  11  10      223.99      205.33      8.93 o 
   4  11  10       35.45       37.90      7.00 o 
   5  11  10       19.48       21.81      7.89 o 
   6  11  10       86.02       98.21     14.44 o 
   7  11  10       13.88       41.55     17.31 o 
  -7  12  10        0.15       -3.22     15.15 o 
  -6  12  10       39.06       28.88     19.01 o 
  -5  12  10       36.04       54.72     22.26 o 
  -4  12  10       47.09       53.31      8.50 o 
  -3  12  10       54.26       37.44      7.63 o 
  -2  12  10       47.77       60.77      7.68 o 
  -1  12  10       19.97       19.29      6.35 o 
   0  12  10       14.73       17.92      6.42 o 
   1  12  10       21.42       23.58      8.05 o 
   2  12  10       23.55       15.81     10.90 o 
   3  12  10       12.88       25.66     12.78 o 
 -19   0  11       22.52       43.59     23.19 o 
 -18   0  11        2.17       12.06     20.41 o 
 -17   0  11        0.00       20.41     16.70 o 
 -16   0  11       11.85       25.97     15.77 o 
 -15   0  11       49.81       63.07     20.41 o 
 -14   0  11        7.55      -14.84     14.84 o 
 -13   0  11        6.68       23.85     23.65 o 
 -12   0  11      102.94      110.23     15.71 o 
 -11   0  11        8.63        5.45      7.13 o 
 -10   0  11      263.37      266.27     18.56 o 
  -9   0  11     1368.42     1274.48     88.31 o 
  -8   0  11     5400.26     5389.59     86.08 o 
  -7   0  11       54.92       56.16      4.35 o 
  -6   0  11       52.52       45.24      4.64 o 
  -5   0  11      310.70      293.37      9.85 o 
  -4   0  11      237.71      236.24      8.53 o 
  -3   0  11      142.90      124.14      6.37 o 
  -2   0  11      282.98      307.55      7.83 o 
  -1   0  11      171.48      151.56      6.92 o 
   0   0  11       19.73       24.99      3.78 o 
   1   0  11       65.17       59.86      4.82 o 
   2   0  11      610.66      524.20     15.04 o 
   3   0  11        0.18       -0.18      4.43 o 
   4   0  11        0.18       -0.24      3.82 o 
   5   0  11        1.03        1.98      4.50 o 
   6   0  11      352.91      329.40     25.03 o 
   7   0  11      139.83      117.99      7.16 o 
   8   0  11        1.01        4.01      5.81 o 
   9   0  11      256.47      266.53     12.39 o 
  10   0  11       46.63       60.62     12.55 o 
  11   0  11        0.15       -6.97      6.97 o 
  12   0  11        0.48       -5.57      9.10 o 
  13   0  11      116.54      113.36     13.12 o 
  14   0  11        0.15        2.09     12.19 o 
  15   0  11        4.28        7.43     11.95 o 
 -19   1  11        7.40      -13.07     13.07 o 
 -18   1  11        2.77       19.68     15.04 o 
 -17   1  11       64.53       63.55     12.00 o 
 -16   1  11       30.67       10.43     12.73 o 
 -15   1  11       15.83       18.46     10.29 o 
 -14   1  11       88.31       86.80     10.17 o 
 -13   1  11       31.99       30.42      6.49 o 
 -12   1  11        1.65       -4.20      5.34 o 
 -11   1  11       74.35       63.63      6.72 o 
 -10   1  11     3383.68     3395.47     38.64 o 
  -9   1  11     2389.46     2361.26     27.65 o 
  -8   1  11       42.24       38.86      3.76 o 
  -7   1  11       33.87       32.95      3.42 o 
  -6   1  11      396.04      408.78      6.66 o 
  -5   1  11      260.56      283.91      6.69 o 
  -4   1  11        7.84        9.89      3.04 o 
  -3   1  11       28.38       28.17      2.78 o 
  -2   1  11      775.68      838.51      9.02 o 
  -1   1  11       50.77       50.31      2.93 o 
   0   1  11      151.64      161.77      3.75 o 
   1   1  11      439.83      425.52      6.00 o 
   2   1  11     1218.87     1216.28     12.13 o 
   3   1  11      146.59      147.25      4.68 o 
   4   1  11      155.51      151.69      5.67 o 
   5   1  11      168.92      157.15      6.86 o 
   6   1  11       29.86       18.94      3.08 o 
   7   1  11      170.64      165.59      5.78 o 
   8   1  11      658.62      623.08     11.44 o 
   9   1  11      731.80      713.33     11.55 o 
  10   1  11       69.97       66.98      6.45 o 
  11   1  11        1.07        3.67      5.89 o 
  12   1  11        0.93        1.36      7.23 o 
  13   1  11        7.06        1.72      7.72 o 
  14   1  11       10.14        9.05      8.11 o 
  15   1  11       60.22       47.92      9.62 o 
 -19   2  11       32.49       16.70     16.70 o 
 -18   2  11      134.15      174.76     21.55 o 
 -17   2  11       38.14       36.16      9.42 o 
 -16   2  11       45.32       36.13      8.97 o 
 -15   2  11      143.47      152.74     12.32 o 
 -14   2  11       17.05       -3.42      7.50 o 
 -13   2  11       12.57       -3.34      6.42 o 
 -12   2  11       94.85       89.43      7.12 o 
 -11   2  11       95.37       96.33      6.15 o 
 -10   2  11      160.42      161.47     10.93 o 
  -9   2  11     1668.94     1710.32     19.47 o 
  -8   2  11      401.59      395.63      7.81 o 
  -7   2  11      207.77      199.18      4.71 o 
  -6   2  11      208.07      190.91      6.74 o 
  -5   2  11      547.52      571.27      7.98 o 
  -4   2  11        9.32        2.45      2.08 o 
  -3   2  11      124.20      117.22      4.00 o 
  -2   2  11      176.65      181.98      4.17 o 
  -1   2  11       85.43       94.52      3.23 o 
   0   2  11      325.16      312.02      4.94 o 
   1   2  11      123.41      130.30      3.51 o 
   2   2  11      349.73      342.32      5.89 o 
   3   2  11      120.70      103.39      4.23 o 
   4   2  11        1.03       -2.80      2.80 o 
   5   2  11       43.75       38.54      3.48 o 
   6   2  11      268.07      218.85      5.86 o 
   7   2  11       81.60       80.74      5.66 o 
   8   2  11      380.56      328.93      8.96 o 
   9   2  11      340.98      314.28      9.09 o 
  10   2  11        1.31       -4.96      4.96 o 
  11   2  11        0.65       -2.98      5.75 o 
  12   2  11       27.44       18.07      6.49 o 
  13   2  11        1.66        1.48      7.54 o 
  14   2  11       21.28       15.89      8.31 o 
  15   2  11       43.93       44.65      9.13 o 
 -18   3  11      171.24      181.58     30.61 o 
 -17   3  11        4.86       -9.41      9.84 o 
 -16   3  11      116.55      126.18     10.96 o 
 -15   3  11       26.79       23.16      7.99 o 
 -14   3  11       59.19       58.91      7.87 o 
 -13   3  11       32.60       32.29      6.91 o 
 -12   3  11      316.42      316.92     10.36 o 
 -11   3  11      100.63       94.83      8.19 o 
 -10   3  11      912.50      867.14     13.08 o 
  -9   3  11      839.97      796.83     11.52 o 
  -8   3  11      326.83      340.50      8.63 o 
  -7   3  11      212.50      191.97      4.73 o 
  -6   3  11      276.17      275.46      5.52 o 
  -5   3  11      192.44      207.64      5.30 o 
  -4   3  11      193.99      200.33      5.59 o 
  -3   3  11       18.52       19.87      2.57 o 
  -2   3  11      482.88      504.67      6.71 o 
  -1   3  11      939.15      920.18      8.69 o 
   0   3  11      263.41      257.89      4.53 o 
   1   3  11     1304.15     1306.95     10.62 o 
   2   3  11     1116.83     1118.33     10.19 o 
   3   3  11      124.55      118.85      3.82 o 
   4   3  11        8.29        1.59      3.04 o 
   5   3  11        4.92        0.36      4.12 o 
   6   3  11       82.73       54.36      4.17 o 
   7   3  11       61.37       32.71      4.95 o 
   8   3  11      458.29      439.34     10.30 o 
   9   3  11      211.45      204.87      8.02 o 
  10   3  11      153.59      141.36      7.48 o 
  11   3  11       18.70        8.93      6.16 o 
  12   3  11       27.85       33.90      7.09 o 
  13   3  11       58.35       64.58      9.03 o 
  14   3  11       51.35       48.01      9.52 o 
  15   3  11        0.23       10.22     11.13 o 
 -18   4  11       88.79      100.18     17.05 o 
 -17   4  11      514.81      600.42     24.30 o 
 -16   4  11       53.39       60.54     14.19 o 
 -15   4  11        5.17       -7.37      7.37 o 
 -14   4  11      117.27      135.96      9.86 o 
 -13   4  11       18.30       13.95      6.63 o 
 -12   4  11      103.08       95.12      6.78 o 
 -11   4  11       34.95       23.01      5.67 o 
 -10   4  11       42.83       51.37      4.67 o 
  -9   4  11      148.98      143.85      4.83 o 
  -8   4  11      104.10      104.71      4.25 o 
  -7   4  11       24.31       13.79      3.89 o 
  -6   4  11       95.59       87.05      3.99 o 
  -5   4  11       40.79       34.66      3.33 o 
  -4   4  11       80.39       80.14      3.76 o 
  -3   4  11     1421.78     1394.37     12.69 o 
  -2   4  11       62.33       58.91      3.83 o 
  -1   4  11       15.37       12.15      2.68 o 
   0   4  11       14.39       11.44      2.70 o 
   1   4  11      220.76      217.26      5.19 o 
   2   4  11      140.32      145.43      4.02 o 
   3   4  11      195.10      178.66      5.26 o 
   4   4  11      331.56      340.65      6.75 o 
   5   4  11      183.41      169.21      5.83 o 
   6   4  11       98.80       72.64      4.77 o 
   7   4  11      113.23      104.24      6.02 o 
   8   4  11       52.54       31.62      5.11 o 
   9   4  11       16.70       17.82      5.07 o 
  10   4  11       80.59       94.01      6.87 o 
  11   4  11       57.92       58.90      6.71 o 
  12   4  11       98.01       87.74      8.47 o 
  13   4  11       15.81        9.26      7.29 o 
  14   4  11       73.19       80.93      9.70 o 
 -17   5  11       68.59       63.27     13.29 o 
 -16   5  11      311.24      344.43     14.42 o 
 -15   5  11      169.72      194.87     13.37 o 
 -14   5  11       82.87       77.39     10.89 o 
 -13   5  11       41.03       45.17      7.58 o 
 -12   5  11      285.75      249.20     10.92 o 
 -11   5  11       80.85       80.49      7.71 o 
 -10   5  11      529.23      509.74     12.64 o 
  -9   5  11      206.01      204.18      7.10 o 
  -8   5  11      250.65      244.78      6.91 o 
  -7   5  11      286.22      282.98      6.00 o 
  -6   5  11      286.48      301.05      6.02 o 
  -5   5  11       32.49       29.42      3.01 o 
  -4   5  11       10.81        5.09      3.48 o 
  -3   5  11      284.54      302.22      6.21 o 
  -2   5  11       31.80       24.02      3.02 o 
  -1   5  11     1138.64     1128.27     10.54 o 
   0   5  11      868.51      876.77      9.24 o 
   1   5  11      520.55      525.64      7.52 o 
   2   5  11      522.53      526.46      8.49 o 
   3   5  11       23.19       20.98      3.42 o 
   4   5  11        3.68        5.70      3.31 o 
   5   5  11      176.57      187.57      5.58 o 
   6   5  11       58.51       51.86      5.07 o 
   7   5  11      100.90      109.76      5.90 o 
   8   5  11       71.41       69.97      6.87 o 
   9   5  11       26.17       28.11      5.43 o 
  10   5  11       15.79        9.50      5.45 o 
  11   5  11      230.91      241.21      9.81 o 
  12   5  11       23.13       19.88      6.51 o 
  13   5  11       22.21       13.94      8.19 o 
  14   5  11      104.87      105.10     14.41 o 
 -17   6  11      487.88      632.57     37.10 o 
 -16   6  11       88.07       79.25     10.43 o 
 -15   6  11      158.69      182.62     17.08 o 
 -14   6  11       69.99       82.77      8.99 o 
 -13   6  11       95.20       92.57      9.17 o 
 -12   6  11      203.48      189.32     10.27 o 
 -11   6  11        1.33       -3.48      7.26 o 
 -10   6  11       60.73       66.73      6.75 o 
  -9   6  11       68.78       63.74      5.30 o 
  -8   6  11      100.25      110.35      5.71 o 
  -7   6  11      295.65      284.65      7.90 o 
  -6   6  11        1.01       -3.49      3.49 o 
  -5   6  11      209.45      189.76      5.97 o 
  -4   6  11       33.51       33.23      3.75 o 
  -3   6  11      102.44      104.06      4.66 o 
  -2   6  11      224.04      227.58      6.32 o 
  -1   6  11      574.26      548.24      7.89 o 
   0   6  11      303.08      306.89      7.98 o 
   1   6  11      163.37      171.80      6.54 o 
   2   6  11      113.86      100.94      4.67 o 
   3   6  11      215.96      206.51      6.14 o 
   4   6  11      149.92      148.03      5.53 o 
   5   6  11      138.11      142.51      5.68 o 
   6   6  11       98.79       87.04      6.05 o 
   7   6  11       55.52       55.10      5.57 o 
   8   6  11       80.94       77.34      6.18 o 
   9   6  11        9.20       12.27      5.31 o 
  10   6  11        1.26       -1.28      5.92 o 
  11   6  11       20.72       14.39      7.00 o 
  12   6  11       52.84       53.80      7.57 o 
  13   6  11       25.10       17.58      9.95 o 
 -16   7  11      126.60      168.65     18.99 o 
 -15   7  11      122.94      164.15     18.36 o 
 -14   7  11      350.08      336.70     26.64 o 
 -13   7  11       18.84       19.66      7.73 o 
 -12   7  11       46.12       39.51      7.44 o 
 -11   7  11       93.45      112.69      8.01 o 
 -10   7  11       57.65       53.60      8.09 o 
  -9   7  11       10.97        6.88      5.82 o 
  -8   7  11       69.88       73.98      5.45 o 
  -7   7  11      226.66      247.86      9.30 o 
  -6   7  11      206.55      204.36      8.35 o 
  -5   7  11       27.18       28.00      5.42 o 
  -4   7  11       86.26       81.38      5.28 o 
  -3   7  11       14.36       10.21      4.01 o 
  -2   7  11      297.65      277.22      8.49 o 
  -1   7  11     1074.11     1043.18     14.11 o 
   0   7  11     1070.46     1052.69     14.37 o 
   1   7  11      207.44      199.89      7.91 o 
   2   7  11      204.08      170.57      5.79 o 
   3   7  11       18.41       11.79      3.70 o 
   4   7  11       21.23       20.79      3.75 o 
   5   7  11       48.72       53.63      5.30 o 
   6   7  11       18.81       15.25      6.08 o 
   7   7  11        1.06        4.38      6.89 o 
   8   7  11       31.35       25.72      6.67 o 
   9   7  11       44.63       41.08      8.51 o 
  10   7  11       24.45       26.19      8.04 o 
  11   7  11       34.48       42.15     10.77 o 
  12   7  11       14.46       14.43     10.48 o 
 -15   8  11       16.92       29.43     14.25 o 
 -14   8  11       45.58       54.38     11.81 o 
 -13   8  11       89.25       87.19     11.02 o 
 -12   8  11       35.46       38.74      9.66 o 
 -11   8  11       77.63       79.94     10.38 o 
 -10   8  11       72.25       75.77      9.61 o 
  -9   8  11       38.53       40.92      7.19 o 
  -8   8  11       61.84       59.82      7.47 o 
  -7   8  11       55.83       57.65      6.48 o 
  -6   8  11      111.37      102.51      6.82 o 
  -5   8  11       70.09       63.21      5.82 o 
  -4   8  11       19.55        1.91      4.32 o 
  -3   8  11       39.75       35.31      5.18 o 
  -2   8  11       13.40       15.78      4.87 o 
  -1   8  11      183.98      167.57      6.80 o 
   0   8  11       22.93       22.44      4.61 o 
   1   8  11      165.84      178.30      8.56 o 
   2   8  11      259.65      242.14      8.38 o 
   3   8  11       27.15       21.93      5.11 o 
   4   8  11      182.50      173.20      8.06 o 
   5   8  11       83.39       94.50      8.28 o 
   6   8  11      133.78      144.68      9.95 o 
   7   8  11       61.82       55.32      9.03 o 
   8   8  11      106.65      101.24     11.58 o 
   9   8  11       10.04       -7.30      8.92 o 
  10   8  11       19.05       13.40     13.92 o 
  11   8  11       39.14       56.54     11.75 o 
 -13   9  11       12.19        5.52     13.54 o 
 -12   9  11       25.33       29.54     10.10 o 
 -11   9  11       43.37       46.32     10.03 o 
 -10   9  11       18.86       24.17      8.28 o 
  -9   9  11       17.58       20.65      7.09 o 
  -8   9  11       88.91       74.79      7.52 o 
  -7   9  11      132.76      143.37      7.63 o 
  -6   9  11        6.76       -0.67      5.50 o 
  -5   9  11      182.97      192.45      8.06 o 
  -4   9  11      118.11      121.36      8.59 o 
  -3   9  11       53.64       63.45      6.35 o 
  -2   9  11      156.26      162.57      6.97 o 
  -1   9  11      355.77      365.43      9.47 o 
   0   9  11      460.10      456.81     11.51 o 
   1   9  11       93.97       89.44      6.60 o 
   2   9  11       59.71       71.74      6.36 o 
   3   9  11       52.85       58.27      5.94 o 
   4   9  11       32.72       30.31      6.13 o 
   5   9  11      154.64      148.93     10.25 o 
   6   9  11       65.32       56.96      8.61 o 
   7   9  11        8.71       -1.69      7.40 o 
   8   9  11       67.97       75.14      9.86 o 
   9   9  11        5.42        3.72      8.32 o 
  10   9  11       57.28       67.07     17.64 o 
 -12  10  11       45.53       85.04     15.78 o 
 -11  10  11       75.44       65.65     11.77 o 
 -10  10  11       53.81       50.78      9.26 o 
  -9  10  11       23.35       31.64     11.11 o 
  -8  10  11       88.54      104.34      8.24 o 
  -7  10  11        1.27        4.58      6.08 o 
  -6  10  11       10.37        2.95      5.32 o 
  -5  10  11       91.69       88.20      6.52 o 
  -4  10  11      226.96      242.29     10.68 o 
  -3  10  11       37.67       33.77      5.59 o 
  -2  10  11       90.19       83.65      6.03 o 
  -1  10  11       40.73       35.86      5.95 o 
   0  10  11       73.88       88.32      6.87 o 
   1  10  11       80.00       77.09      7.01 o 
   2  10  11      112.73      150.03      8.39 o 
   3  10  11       23.07       17.81      5.91 o 
   4  10  11       85.19       85.37     10.23 o 
   5  10  11        6.49        7.47      7.69 o 
   6  10  11      184.57      184.89     17.65 o 
   7  10  11       92.11      112.34     10.99 o 
   8  10  11      114.72      105.98     16.74 o 
  -9  11  11       57.27       96.14     24.58 o 
  -8  11  11       52.50       57.16     11.92 o 
  -7  11  11       63.52       85.53     12.85 o 
  -6  11  11      191.12      216.64     12.43 o 
  -5  11  11      135.86      151.64     11.78 o 
  -4  11  11       70.55       86.51     11.06 o 
  -3  11  11        3.07       -5.75      5.75 o 
  -2  11  11       14.97       19.63      6.00 o 
  -1  11  11      130.53      130.56      8.04 o 
   0  11  11       18.86       12.79      5.88 o 
   1  11  11       33.41       28.01      6.60 o 
   2  11  11       59.71       74.18      7.53 o 
   3  11  11       19.84       14.12      6.33 o 
   4  11  11      158.28      191.74     11.40 o 
   5  11  11       50.29       48.40     15.48 o 
   6  11  11       52.95       53.33     13.91 o 
  -6  12  11        6.01        0.27     14.23 o 
  -5  12  11       87.50       62.14     23.19 o 
  -4  12  11      188.67      205.85     37.15 o 
  -3  12  11       57.32       58.14     14.14 o 
  -2  12  11       65.15       57.75     13.02 o 
  -1  12  11       34.60       35.25     11.24 o 
   0  12  11       65.59       57.53     11.37 o 
   1  12  11       35.26       38.94     14.86 o 
   2  12  11       19.76       29.55     13.79 o 
 -19   0  12        8.81      -12.99     16.70 o 
 -18   0  12       31.22        3.71     20.41 o 
 -17   0  12       88.13      101.10     25.04 o 
 -16   0  12       10.42       50.09     21.33 o 
 -15   0  12       51.71       25.04     16.70 o 
 -14   0  12        5.34       25.97     18.55 o 
 -13   0  12      308.57      335.35     18.99 o 
 -12   0  12       15.72       16.17     10.43 o 
 -11   0  12        0.11       -7.78      7.78 o 
 -10   0  12      396.18      375.11     14.77 o 
  -9   0  12     2580.55     2494.62     39.61 o 
  -8   0  12     2194.12     1975.22     26.77 o 
  -7   0  12       84.32       93.43      8.05 o 
  -6   0  12       38.55       10.42      7.23 o 
  -5   0  12     1530.89      932.01     43.59 o 
  -4   0  12       80.29       67.83      6.02 o 
  -3   0  12      151.27      147.61      6.11 o 
  -2   0  12     1955.36     2036.74     24.01 o 
  -1   0  12        2.96        4.78      3.57 o 
   0   0  12       62.77       60.46      4.69 o 
   1   0  12      185.64      220.64      8.62 o 
   2   0  12       15.19        2.18      3.71 o 
   3   0  12      152.73      169.30     13.67 o 
   4   0  12        0.75        2.05      4.39 o 
   5   0  12        0.04       -3.42      4.89 o 
   6   0  12     2012.24     1972.31     26.43 o 
   7   0  12       24.75       17.69      5.81 o 
   8   0  12      804.11      824.24     32.40 o 
   9   0  12      163.35      163.45     11.17 o 
  10   0  12       65.11       45.56      9.05 o 
  11   0  12        0.36       -2.48      7.40 o 
  12   0  12        3.03       -9.14      9.14 o 
  13   0  12      200.96      181.88     15.67 o 
  14   0  12       20.03       14.20     14.14 o 
  15   0  12        0.20        1.70     14.47 o 
 -18   1  12      188.66      175.08     19.34 o 
 -17   1  12       27.92       -6.40     13.07 o 
 -16   1  12      130.07      119.25     16.70 o 
 -15   1  12      489.91      551.56     26.87 o 
 -14   1  12        4.17        7.75     10.92 o 
 -13   1  12       71.79       71.53      9.88 o 
 -12   1  12       19.17       13.39      7.66 o 
 -11   1  12      194.31      151.87      9.16 o 
 -10   1  12     1309.27     1252.54     18.45 o 
  -9   1  12      149.44      127.22      6.16 o 
  -8   1  12     1006.14      975.70     11.97 o 
  -7   1  12      788.19      750.19      9.49 o 
  -6   1  12      138.57      120.96      5.28 o 
  -5   1  12       40.66       32.53      3.55 o 
  -4   1  12       72.32       79.75      4.17 o 
  -3   1  12      266.32      294.87      6.08 o 
  -2   1  12      379.09      363.26      7.57 o 
  -1   1  12      253.88      262.96      5.61 o 
   0   1  12      247.20      247.78      4.71 o 
   1   1  12      239.02      225.34      4.66 o 
   2   1  12       68.03       55.50      3.87 o 
   3   1  12       39.62       37.29      3.95 o 
   4   1  12       26.61       22.11      4.33 o 
   5   1  12       14.65        8.76      3.39 o 
   6   1  12      123.81      119.07      5.24 o 
   7   1  12       96.99       93.73      5.78 o 
   8   1  12     1385.93     1333.81     19.75 o 
   9   1  12       88.22      103.56      7.95 o 
  10   1  12       78.10       63.62      6.59 o 
  11   1  12        7.75       -0.09      6.27 o 
  12   1  12        2.52       -7.81      7.81 o 
  13   1  12        3.85       -8.57      8.57 o 
  14   1  12       16.91        9.86      8.26 o 
  15   1  12       17.69       -4.46      8.50 o 
 -18   2  12        4.67      -10.05     14.09 o 
 -17   2  12      118.11      118.78     11.78 o 
 -16   2  12      243.21      249.79     17.00 o 
 -15   2  12       27.45       23.50      9.07 o 
 -14   2  12       41.30       28.44     14.14 o 
 -13   2  12       17.42       16.90      6.60 o 
 -12   2  12      238.17      220.58     11.11 o 
 -11   2  12       33.00       22.04      7.43 o 
 -10   2  12      421.53      402.65     10.06 o 
  -9   2  12      545.37      489.65      9.60 o 
  -8   2  12     2007.31     1957.16     20.13 o 
  -7   2  12       14.48        7.94      3.04 o 
  -6   2  12      126.24      130.15      4.73 o 
  -5   2  12      608.86      587.20     10.24 o 
  -4   2  12       76.27       72.50      3.60 o 
  -3   2  12       69.96       63.43      2.54 o 
  -2   2  12      884.71      911.61      8.51 o 
  -1   2  12      194.54      197.53      4.56 o 
   0   2  12      353.45      343.62      5.85 o 
   1   2  12      880.38      861.55      9.22 o 
   2   2  12      604.14      574.51      7.63 o 
   3   2  12       76.04       70.16      3.90 o 
   4   2  12       11.14        9.14      3.38 o 
   5   2  12      216.07      221.13      6.46 o 
   6   2  12      843.14      880.84     14.87 o 
   7   2  12      131.96      132.16      6.38 o 
   8   2  12      150.05      140.41      6.86 o 
   9   2  12       94.54      101.64      6.54 o 
  10   2  12       62.34       41.54      7.09 o 
  11   2  12       14.74       10.03      6.07 o 
  12   2  12       10.56       18.33      7.51 o 
  13   2  12       19.69       18.83      9.96 o 
  14   2  12       32.22        6.60      8.80 o 
 -18   3  12       57.94       46.19     18.09 o 
 -17   3  12       39.82       32.19     12.29 o 
 -16   3  12      226.53      242.98     16.92 o 
 -15   3  12      272.27      259.12     15.88 o 
 -14   3  12       50.87       57.99      6.92 o 
 -13   3  12       46.39       32.37      6.29 o 
 -12   3  12      146.74      142.89      8.11 o 
 -11   3  12      203.01      180.98      6.92 o 
 -10   3  12       85.49       95.39      5.68 o 
  -9   3  12      424.89      393.01      9.79 o 
  -8   3  12      267.83      250.42      7.83 o 
  -7   3  12       17.00       11.65      3.50 o 
  -6   3  12      127.09      109.27      3.91 o 
  -5   3  12       73.36       79.06      4.02 o 
  -4   3  12      178.85      196.31      5.67 o 
  -3   3  12      337.15      340.11      6.15 o 
  -2   3  12       20.95        5.86      2.58 o 
  -1   3  12      739.98      753.99      7.98 o 
   0   3  12      660.28      660.76      7.06 o 
   1   3  12      107.26       96.07      3.60 o 
   2   3  12      884.08      885.15      9.07 o 
   3   3  12      109.18      112.78      4.81 o 
   4   3  12        4.42        3.96      3.47 o 
   5   3  12       96.91       89.73      4.93 o 
   6   3  12        4.44        0.50      5.52 o 
   7   3  12       57.21       61.56      5.46 o 
   8   3  12      100.80       83.41      5.98 o 
   9   3  12      266.72      257.72      8.51 o 
  10   3  12      100.61       85.64      6.75 o 
  11   3  12       79.97       75.17      7.84 o 
  12   3  12       51.00       62.74      7.73 o 
  13   3  12       16.22       17.39      8.50 o 
  14   3  12        4.86       -7.91      7.91 o 
 -18   4  12       92.99      104.40     18.22 o 
 -17   4  12      247.39      300.03     33.77 o 
 -16   4  12       35.75       59.47     12.04 o 
 -15   4  12      131.99      163.73     12.13 o 
 -14   4  12       12.75        9.95      7.49 o 
 -13   4  12      122.47      116.86      8.93 o 
 -12   4  12      187.21      180.98      9.18 o 
 -11   4  12      312.65      353.32     11.46 o 
 -10   4  12      370.03      391.52      9.62 o 
  -9   4  12       14.92       13.15      3.76 o 
  -8   4  12      338.14      325.89      8.41 o 
  -7   4  12      354.32      369.74      8.19 o 
  -6   4  12       71.25       72.86      5.26 o 
  -5   4  12      148.01      155.22      5.75 o 
  -4   4  12       67.51       69.24      4.09 o 
  -3   4  12      152.00      145.19      4.55 o 
  -2   4  12      194.43      185.49      6.37 o 
  -1   4  12      949.56      988.80      9.75 o 
   0   4  12     1077.69     1108.75     10.47 o 
   1   4  12      746.33      759.48     10.19 o 
   2   4  12      113.63      126.11      4.36 o 
   3   4  12        1.38        1.54      3.12 o 
   4   4  12      294.63      282.77      7.25 o 
   5   4  12      120.17      112.49      5.39 o 
   6   4  12       12.40        8.15      4.71 o 
   7   4  12        5.07        6.44      4.74 o 
   8   4  12      215.97      239.71      9.67 o 
   9   4  12        3.24       -2.77      5.17 o 
  10   4  12      128.91      127.91      7.49 o 
  11   4  12       31.88       34.53      6.53 o 
  12   4  12       30.04       28.50      7.35 o 
  13   4  12       10.64        7.15      6.94 o 
  14   4  12       43.90       39.21      8.83 o 
 -17   5  12       43.43       46.01     13.42 o 
 -16   5  12      216.60      235.23     16.38 o 
 -15   5  12       91.33      101.20     10.68 o 
 -14   5  12      113.60      124.59      9.84 o 
 -13   5  12       20.43       17.94      7.24 o 
 -12   5  12        9.03        9.55      6.45 o 
 -11   5  12       77.78       85.56      7.37 o 
 -10   5  12       14.78       11.72      5.05 o 
  -9   5  12      476.35      502.26      9.82 o 
  -8   5  12      158.88      137.76      5.83 o 
  -7   5  12       55.07       52.92      4.34 o 
  -6   5  12      581.67      554.94      8.22 o 
  -5   5  12       61.27       65.69      5.24 o 
  -4   5  12      130.75      126.07      5.41 o 
  -3   5  12       63.64       65.10      4.17 o 
  -2   5  12       17.36        7.07      3.44 o 
  -1   5  12     1574.87     1584.55     16.56 o 
   0   5  12       15.09       23.83      3.47 o 
   1   5  12      785.34      784.83      9.42 o 
   2   5  12      189.93      193.34      5.89 o 
   3   5  12      168.38      152.20      7.25 o 
   4   5  12       64.06       68.65      5.87 o 
   5   5  12      127.30      118.82      5.61 o 
   6   5  12      132.58      119.81      6.58 o 
   7   5  12        3.40        6.03      4.45 o 
   8   5  12       96.81      105.25      6.43 o 
   9   5  12       90.18       82.98      6.63 o 
  10   5  12      163.27      164.82      8.00 o 
  11   5  12       39.57       27.33      6.40 o 
  12   5  12       64.40       71.89      8.72 o 
  13   5  12       19.31       25.14      8.09 o 
 -16   6  12        0.10       -2.58     10.47 o 
 -15   6  12       38.74       32.37      8.83 o 
 -14   6  12        0.30       -8.78      8.78 o 
 -13   6  12       76.33       85.86      8.67 o 
 -12   6  12       37.95       32.46      6.89 o 
 -11   6  12       65.47       63.89      7.07 o 
 -10   6  12        0.56        1.49      5.51 o 
  -9   6  12        6.34       -4.32      4.32 o 
  -8   6  12       23.04        9.94      4.27 o 
  -7   6  12       55.84       55.38      5.04 o 
  -6   6  12       87.40       77.74      5.14 o 
  -5   6  12       66.27       60.33      4.51 o 
  -4   6  12       36.50       32.08      5.00 o 
  -3   6  12      287.73      280.55      7.19 o 
  -2   6  12      551.96      579.26      9.23 o 
  -1   6  12      429.20      425.38      7.33 o 
   0   6  12      583.77      545.98      8.52 o 
   1   6  12      256.60      260.41      6.29 o 
   2   6  12      224.30      185.52      5.48 o 
   3   6  12      160.96      159.06      5.60 o 
   4   6  12       83.56       68.43      5.23 o 
   5   6  12       73.10       72.94      5.63 o 
   6   6  12       17.48       23.04      5.66 o 
   7   6  12      200.75      189.03      8.02 o 
   8   6  12      102.43       94.30      6.81 o 
   9   6  12       44.93       35.70      5.93 o 
  10   6  12        1.98       -6.13      6.21 o 
  11   6  12       73.53       65.65      8.20 o 
  12   6  12        5.40        1.84      7.78 o 
 -15   7  12       20.01       35.52     15.32 o 
 -14   7  12        6.59        9.66      7.24 o 
 -13   7  12       55.98       68.31      9.43 o 
 -12   7  12      114.49      109.94      8.36 o 
 -11   7  12       98.72      120.82      8.55 o 
 -10   7  12       84.40       86.33      7.89 o 
  -9   7  12        2.28       -1.72      4.96 o 
  -8   7  12       96.25      102.88      6.18 o 
  -7   7  12      244.39      232.73      9.68 o 
  -6   7  12      209.93      215.99      7.11 o 
  -5   7  12       34.83       28.43      5.64 o 
  -4   7  12       10.49        0.02      4.81 o 
  -3   7  12        7.94        2.89      4.27 o 
  -2   7  12      236.84      224.45      8.22 o 
  -1   7  12      315.96      319.44      8.91 o 
   0   7  12      124.78      134.22      6.40 o 
   1   7  12      740.75      677.04     10.19 o 
   2   7  12       11.44        2.64      3.33 o 
   3   7  12       56.40       60.40      6.12 o 
   4   7  12       34.29       27.40      4.48 o 
   5   7  12        6.86       -3.42      4.86 o 
   6   7  12      342.51      336.44     11.68 o 
   7   7  12       45.91       52.56      7.30 o 
   8   7  12       15.93       12.92      6.97 o 
   9   7  12       43.05       60.28     10.48 o 
  10   7  12      111.08      116.25     10.15 o 
  11   7  12       36.29       23.20     10.44 o 
  12   7  12        2.99      -10.93     10.93 o 
 -14   8  12        3.03       -8.12     10.50 o 
 -13   8  12       15.55       14.35      9.14 o 
 -12   8  12       44.07       26.01      8.96 o 
 -11   8  12      127.89      125.47     10.86 o 
 -10   8  12       40.40       52.78      8.77 o 
  -9   8  12        3.51       -2.34      6.51 o 
  -8   8  12       28.20       18.96      5.89 o 
  -7   8  12       10.50       10.58      5.95 o 
  -6   8  12       98.29       94.80      6.74 o 
  -5   8  12      304.09      314.04     10.14 o 
  -4   8  12       99.49       99.55      6.67 o 
  -3   8  12       28.85       27.51      5.19 o 
  -2   8  12      301.15      318.97      8.93 o 
  -1   8  12      113.04      104.47      6.40 o 
   0   8  12       52.03       42.26      5.11 o 
   1   8  12      149.46      144.45      8.05 o 
   2   8  12       11.10        7.47      5.39 o 
   3   8  12       42.33       51.01      6.45 o 
   4   8  12        7.22        4.11      5.79 o 
   5   8  12       68.07       61.26      8.62 o 
   6   8  12       33.98       27.89      7.84 o 
   7   8  12        9.30        5.65      8.52 o 
   8   8  12      119.93      106.16     10.14 o 
   9   8  12       13.45       17.73      8.83 o 
  10   8  12       11.79       16.83     10.05 o 
 -13   9  12        7.14       24.03     14.25 o 
 -12   9  12        9.16        2.64     10.29 o 
 -11   9  12       55.26       54.02     13.61 o 
 -10   9  12       34.61       40.93      9.33 o 
  -9   9  12       78.56       83.19      8.30 o 
  -8   9  12      111.61      101.51      9.54 o 
  -7   9  12       45.33       35.11      6.20 o 
  -6   9  12      174.35      175.76      9.76 o 
  -5   9  12       45.75       36.18      6.98 o 
  -4   9  12       18.22       32.72      6.22 o 
  -3   9  12      144.62      149.81      7.32 o 
  -2   9  12      169.20      174.84      7.37 o 
  -1   9  12       40.88       34.61      5.33 o 
   0   9  12      281.94      322.96     10.51 o 
   1   9  12       17.79       25.64      5.94 o 
   2   9  12       21.70       30.30      5.94 o 
   3   9  12       13.99       20.29      6.71 o 
   4   9  12      179.07      197.46     10.05 o 
   5   9  12      161.09      161.20     11.02 o 
   6   9  12      213.28      222.83     12.03 o 
   7   9  12       17.34       14.44      8.49 o 
   8   9  12       67.54       71.88     10.99 o 
   9   9  12        8.11       23.31      9.51 o 
 -11  10  12      131.40      125.66     14.59 o 
 -10  10  12       46.14       53.87      9.99 o 
  -9  10  12        3.13       12.25      8.88 o 
  -8  10  12       30.13       29.75      7.57 o 
  -7  10  12       62.81       70.00      8.78 o 
  -6  10  12       26.86       26.31      5.86 o 
  -5  10  12       49.94       62.66      6.74 o 
  -4  10  12       15.61       11.84      5.47 o 
  -3  10  12        7.79        1.69      5.47 o 
  -2  10  12       84.65       87.79      6.16 o 
  -1  10  12       37.89       35.91      6.31 o 
   0  10  12       17.55       -1.66      5.14 o 
   1  10  12       80.21       80.52      7.18 o 
   2  10  12      193.44      181.35     10.79 o 
   3  10  12       89.83      102.24      8.05 o 
   4  10  12       27.49       40.98      8.45 o 
   5  10  12       79.22       86.48      9.76 o 
   6  10  12      139.28      148.53     11.09 o 
   7  10  12       25.13       15.39     16.53 o 
  -9  11  12       49.94       34.48     16.64 o 
  -8  11  12       94.20       92.19     19.64 o 
  -7  11  12        9.43       15.82      7.98 o 
  -6  11  12        2.66       -4.67      7.70 o 
  -5  11  12       83.37       99.75      9.87 o 
  -4  11  12       81.63       96.12     13.52 o 
  -3  11  12       49.65       41.93      7.26 o 
  -2  11  12       37.91       48.68      7.33 o 
  -1  11  12        6.37       11.09      6.06 o 
   0  11  12       40.66       29.32      6.59 o 
   1  11  12      132.22      142.96      8.69 o 
   2  11  12       23.08       27.98      7.00 o 
   3  11  12        6.36        8.24      6.49 o 
   4  11  12       23.04       37.10     12.85 o 
   5  11  12       19.75       14.50     21.72 o 
  -4  12  12       21.39       25.62     13.00 o 
  -3  12  12       87.32      102.49     17.82 o 
  -2  12  12      122.16      111.91     15.33 o 
  -1  12  12       11.24       32.37     12.25 o 
   0  12  12        0.89        4.39     13.39 o 
 -18   0  13       11.28        5.57     16.70 o 
 -17   0  13        0.54       10.20     16.70 o 
 -16   0  13      595.27      793.96     47.30 o 
 -15   0  13        1.83      -14.84     17.62 o 
 -14   0  13      344.41      299.59     28.75 o 
 -13   0  13       60.39       70.49     19.48 o 
 -12   0  13      119.87      138.24     19.48 o 
 -11   0  13      125.40      107.90      8.84 o 
 -10   0  13       30.26       20.63      6.76 o 
  -9   0  13        0.33       -5.67      5.67 o 
  -8   0  13       95.37       79.27      7.62 o 
  -7   0  13        1.61       -2.02      4.43 o 
  -6   0  13       36.14        9.42      8.84 o 
  -5   0  13        1.55       -3.63      3.63 o 
  -4   0  13        1.66        2.13      3.76 o 
  -3   0  13        8.28        5.46      3.34 o 
  -2   0  13     1469.59     1475.02     34.70 o 
  -1   0  13        5.19        0.39      3.42 o 
   0   0  13       16.73       18.91      9.42 o 
   1   0  13      293.62      266.98     11.60 o 
   2   0  13     1765.62     1720.70     36.17 o 
   3   0  13      647.98      640.65     17.40 o 
   4   0  13       82.86       71.82      7.25 o 
   5   0  13       59.86       45.96      6.96 o 
   6   0  13       36.01       29.08      6.96 o 
   7   0  13      212.67      258.87     13.56 o 
   8   0  13        0.05       10.36      7.55 o 
   9   0  13      209.42      208.86     12.11 o 
  10   0  13        0.84       -5.58      7.50 o 
  11   0  13        2.79        1.77      9.61 o 
  12   0  13       74.64       95.86     13.56 o 
  13   0  13       23.82       36.20     12.46 o 
  14   0  13        0.02      -12.17     14.62 o 
 -18   1  13        1.08        3.24     13.34 o 
 -17   1  13       23.80       41.40     14.03 o 
 -16   1  13      295.43      266.30     21.31 o 
 -15   1  13      144.27      193.13     35.25 o 
 -14   1  13       47.05       44.35     16.70 o 
 -13   1  13        5.58        6.91      7.59 o 
 -12   1  13       19.49       22.62      8.70 o 
 -11   1  13      388.90      380.68     10.58 o 
 -10   1  13      239.11      223.43      8.18 o 
  -9   1  13      355.35      312.23      7.48 o 
  -8   1  13      271.16      236.98      6.15 o 
  -7   1  13      228.68      215.47      6.99 o 
  -6   1  13       60.03       30.21      4.58 o 
  -5   1  13       40.53       35.65      4.05 o 
  -4   1  13      157.35      138.18      4.69 o 
  -3   1  13      151.91      165.64      4.90 o 
  -2   1  13      126.37      136.42      4.43 o 
  -1   1  13      196.50      184.59      5.78 o 
   0   1  13      275.01      302.26      4.93 o 
   1   1  13       51.99       57.97      3.20 o 
   2   1  13     1459.20     1486.11     14.89 o 
   3   1  13     1842.88     1790.77     16.94 o 
   4   1  13      444.01      458.28     10.09 o 
   5   1  13       87.78       75.10      4.54 o 
   6   1  13       50.10       56.00      5.19 o 
   7   1  13      542.28      536.36     15.15 o 
   8   1  13      244.55      231.35      8.79 o 
   9   1  13       34.99       34.28      6.19 o 
  10   1  13       67.84       63.71      6.78 o 
  11   1  13       15.04       11.60      7.98 o 
  12   1  13        4.76       -7.43      7.43 o 
  13   1  13       41.78       56.04      9.01 o 
  14   1  13       52.01       47.30      9.55 o 
 -18   2  13        6.39       -6.78     15.77 o 
 -17   2  13      148.75      184.12     15.31 o 
 -16   2  13      147.05      192.60     14.92 o 
 -15   2  13      188.14      162.52     17.67 o 
 -14   2  13      124.52      125.28     15.08 o 
 -13   2  13       26.95       47.51     10.01 o 
 -12   2  13        4.55        3.20      5.88 o 
 -11   2  13       70.73       57.19      5.62 o 
 -10   2  13       69.75       68.75      8.16 o 
  -9   2  13      432.26      403.93     13.93 o 
  -8   2  13      930.93      916.33     13.44 o 
  -7   2  13       62.73       58.58      3.89 o 
  -6   2  13      134.38      117.01      5.85 o 
  -5   2  13      237.79      234.50      5.57 o 
  -4   2  13       42.31       31.19      3.24 o 
  -3   2  13      104.15      112.82      3.99 o 
  -2   2  13      782.18      798.90      8.40 o 
  -1   2  13      348.08      361.00      6.77 o 
   0   2  13     1569.82     1594.12     13.75 o 
   1   2  13      932.06      937.91     10.07 o 
   2   2  13      926.11      917.28     11.08 o 
   3   2  13      131.09      112.87      4.58 o 
   4   2  13        6.83       -4.00      4.00 o 
   5   2  13       42.89       37.91      4.24 o 
   6   2  13      160.75      143.78      9.03 o 
   7   2  13       81.35       82.39      6.07 o 
   8   2  13      174.55      195.81      7.81 o 
   9   2  13      359.29      378.42     11.05 o 
  10   2  13       52.48       39.14      6.57 o 
  11   2  13        1.96       -4.54      6.12 o 
  12   2  13       20.19       31.04      7.53 o 
  13   2  13        4.36       -7.61      9.30 o 
  14   2  13       22.28       33.13      9.56 o 
 -18   3  13       47.21       12.50     15.04 o 
 -17   3  13       81.97       85.44     14.00 o 
 -16   3  13      235.62      224.90     16.76 o 
 -15   3  13      175.37      221.95     15.13 o 
 -14   3  13       14.12        5.47      7.17 o 
 -13   3  13       32.82       20.05      6.95 o 
 -12   3  13        1.73        5.24      6.03 o 
 -11   3  13       94.97       84.72      6.78 o 
 -10   3  13      116.36      103.84      6.30 o 
  -9   3  13      467.43      457.16      9.62 o 
  -8   3  13      331.20      338.56      8.85 o 
  -7   3  13      451.34      407.48      8.30 o 
  -6   3  13      339.80      334.05      8.25 o 
  -5   3  13      117.47       96.83      5.22 o 
  -4   3  13      428.57      430.23      8.24 o 
  -3   3  13       13.42       15.46      2.77 o 
  -2   3  13      465.37      470.64      6.89 o 
  -1   3  13      110.67       97.04      3.60 o 
   0   3  13      337.45      344.08      5.60 o 
   1   3  13      981.51      955.00     11.75 o 
   2   3  13      995.53      954.37     11.51 o 
   3   3  13     1077.94     1030.74     12.98 o 
   4   3  13      165.40      167.77      6.04 o 
   5   3  13       65.87       54.68      4.80 o 
   6   3  13        7.31       -0.05      4.68 o 
   7   3  13      295.16      309.22      8.88 o 
   8   3  13      705.37      689.12     13.50 o 
   9   3  13      152.22      160.06      7.96 o 
  10   3  13       18.87       11.82      6.38 o 
  11   3  13       44.63       66.23      8.14 o 
  12   3  13        8.31       -4.32      7.31 o 
  13   3  13        1.54       -4.18      7.99 o 
  14   3  13       51.14       61.18      9.48 o 
 -17   4  13       68.87       42.33     12.11 o 
 -16   4  13        1.06       -2.22     11.05 o 
 -15   4  13      255.48      239.95     16.99 o 
 -14   4  13       41.35       44.34      9.23 o 
 -13   4  13       14.42       -2.48      8.13 o 
 -12   4  13       95.70      103.45      7.33 o 
 -11   4  13        9.70        4.88      5.31 o 
 -10   4  13       62.67       55.47      5.46 o 
  -9   4  13       87.59       78.10      5.58 o 
  -8   4  13      866.84      831.66     11.31 o 
  -7   4  13      211.66      195.76      5.88 o 
  -6   4  13       50.23       39.39      3.80 o 
  -5   4  13       25.44       21.07      5.83 o 
  -4   4  13      232.25      220.93      7.34 o 
  -3   4  13      261.91      236.08      6.27 o 
  -2   4  13       85.02       94.94      4.44 o 
  -1   4  13      683.24      671.92     11.26 o 
   0   4  13     1219.21     1161.14     12.28 o 
   1   4  13       89.53       79.27      3.86 o 
   2   4  13       89.40       92.40      4.01 o 
   3   4  13       33.19       36.43      4.05 o 
   4   4  13      130.64      128.88      5.58 o 
   5   4  13      194.17      196.89      7.08 o 
   6   4  13      140.27      130.65      6.72 o 
   7   4  13      112.82      122.61      7.27 o 
   8   4  13       82.77       93.38      6.50 o 
   9   4  13      130.18      127.36      7.49 o 
  10   4  13       97.20       88.34      7.52 o 
  11   4  13       19.77       21.53      9.45 o 
  12   4  13       45.07       43.58      7.96 o 
  13   4  13       18.17       19.72      8.52 o 
 -17   5  13       86.43      100.14     27.36 o 
 -16   5  13       92.76       91.50     13.70 o 
 -15   5  13       60.68       79.73     13.92 o 
 -14   5  13        2.12       -4.42      8.48 o 
 -13   5  13       16.16        5.59      6.04 o 
 -12   5  13      128.52      139.37      8.60 o 
 -11   5  13        8.32       16.46      5.87 o 
 -10   5  13       17.73       15.29      5.15 o 
  -9   5  13      114.84      110.88      5.82 o 
  -8   5  13       21.68       18.87      4.29 o 
  -7   5  13      408.24      365.33      8.70 o 
  -6   5  13      470.58      448.15      9.74 o 
  -5   5  13      194.85      198.95      6.40 o 
  -4   5  13       24.35       16.71      3.95 o 
  -3   5  13       83.70       82.68      4.38 o 
  -2   5  13      874.20      825.60     10.28 o 
  -1   5  13      191.43      212.06      5.76 o 
   0   5  13      402.51      410.74      7.76 o 
   1   5  13      741.96      694.00     11.18 o 
   2   5  13      221.47      187.43      6.02 o 
   3   5  13      137.22      128.29      5.66 o 
   4   5  13       27.78       37.66      4.65 o 
   5   5  13      285.36      290.79      8.90 o 
   6   5  13       48.90       50.12      5.59 o 
   7   5  13       58.24       72.72      5.97 o 
   8   5  13       70.98       75.36      6.45 o 
   9   5  13      101.17       98.64      7.14 o 
  10   5  13      118.12      102.77      7.49 o 
  11   5  13        9.55        6.90      6.25 o 
  12   5  13       47.93       49.01      8.77 o 
  13   5  13       38.86       26.32      8.08 o 
 -16   6  13        0.68      -11.81     15.30 o 
 -15   6  13        5.62       -8.55      8.55 o 
 -14   6  13       13.23        6.38      7.63 o 
 -13   6  13       10.90        6.82      6.46 o 
 -12   6  13      106.85      115.03      8.31 o 
 -11   6  13      108.00      105.37      7.92 o 
 -10   6  13        1.14        2.02      5.49 o 
  -9   6  13      117.49      115.57      6.27 o 
  -8   6  13      187.26      189.73      7.13 o 
  -7   6  13      194.67      197.98      8.90 o 
  -6   6  13      108.38       99.32      5.88 o 
  -5   6  13      251.77      218.19      8.94 o 
  -4   6  13      106.49       98.58      5.84 o 
  -3   6  13       47.80       42.24      4.29 o 
  -2   6  13       53.54       41.07      4.01 o 
  -1   6  13       17.78       22.50      3.55 o 
   0   6  13      342.21      294.28      6.82 o 
   1   6  13      289.65      302.09      7.04 o 
   2   6  13       45.76       46.26      4.05 o 
   3   6  13      101.47       98.97      5.14 o 
   4   6  13        4.52        7.97      4.57 o 
   5   6  13      463.44      491.52     11.74 o 
   6   6  13       64.63       75.73      6.61 o 
   7   6  13        2.03       -4.91      4.91 o 
   8   6  13      166.98      169.08      8.07 o 
   9   6  13       21.37       37.03      6.33 o 
  10   6  13       61.61       64.18      7.73 o 
  11   6  13        8.02        0.11      7.34 o 
  12   6  13      127.17      125.19     14.56 o 
 -15   7  13        8.54        1.53     13.07 o 
 -14   7  13       32.30       37.14     13.76 o 
 -13   7  13       13.70        7.33      6.82 o 
 -12   7  13       19.69       13.59      6.40 o 
 -11   7  13       26.74       34.30      7.06 o 
 -10   7  13       19.90       14.92      6.18 o 
  -9   7  13        8.92       11.65      5.09 o 
  -8   7  13      105.86       94.00      6.40 o 
  -7   7  13      463.77      459.77     10.82 o 
  -6   7  13      894.16      921.02     15.69 o 
  -5   7  13      167.20      165.75      6.77 o 
  -4   7  13       49.26       52.13      5.78 o 
  -3   7  13       78.72       94.94      4.29 o 
  -2   7  13       48.95       36.10      4.76 o 
  -1   7  13      265.61      249.62      6.19 o 
   0   7  13      106.03       97.05      4.36 o 
   1   7  13       53.20       43.91      3.93 o 
   2   7  13       21.86       15.98      3.88 o 
   3   7  13       80.27       84.21      5.17 o 
   4   7  13        9.80        5.51      4.18 o 
   5   7  13      214.47      203.62     11.55 o 
   6   7  13       79.86       98.33      8.09 o 
   7   7  13        1.25        1.93      6.05 o 
   8   7  13       23.41       27.54      9.12 o 
   9   7  13       29.16       29.74      8.25 o 
  10   7  13      135.38      115.25     13.06 o 
  11   7  13       99.93      123.76     14.31 o 
 -14   8  13        4.31      -16.23     16.23 o 
 -13   8  13       33.86       24.39     11.00 o 
 -12   8  13       70.02       75.83     12.72 o 
 -11   8  13       50.55       59.44      9.55 o 
 -10   8  13        5.65       -0.62      9.28 o 
  -9   8  13       86.57       86.81      8.43 o 
  -8   8  13      181.44      191.79      9.40 o 
  -7   8  13       90.47       88.72      7.70 o 
  -6   8  13      537.69      547.55     12.94 o 
  -5   8  13      121.81      115.15      7.70 o 
  -4   8  13       23.42       28.89      6.12 o 
  -3   8  13       54.77       58.02      5.83 o 
  -2   8  13       69.29       67.28      7.94 o 
  -1   8  13       36.87       39.30      5.39 o 
   0   8  13        6.36       -3.04      4.72 o 
   1   8  13      138.45      147.80      7.70 o 
   2   8  13       94.27       85.67      6.86 o 
   3   8  13       92.23       85.22      7.25 o 
   4   8  13       33.09       35.68      8.03 o 
   5   8  13      113.73      105.60      9.44 o 
   6   8  13       43.77       36.16      8.57 o 
   7   8  13       25.06        7.11     12.00 o 
   8   8  13       43.00       47.15     10.28 o 
   9   8  13      148.16      178.73     12.71 o 
  10   8  13       91.33       64.62     11.39 o 
 -13   9  13       19.47       33.52     14.84 o 
 -12   9  13        9.71        9.98     10.06 o 
 -11   9  13       39.09       42.51     13.15 o 
 -10   9  13        1.88        1.38     11.70 o 
  -9   9  13       17.07       18.43      8.82 o 
  -8   9  13       79.65       75.77      8.04 o 
  -7   9  13      172.81      177.76      8.81 o 
  -6   9  13      269.97      256.12      9.88 o 
  -5   9  13       93.36       90.80      7.59 o 
  -4   9  13       33.34       32.62      6.14 o 
  -3   9  13       22.54       17.13      5.85 o 
  -2   9  13      158.09      157.96      7.41 o 
  -1   9  13      128.84      123.61      8.81 o 
   0   9  13      238.37      243.60      9.58 o 
   1   9  13       93.45       95.76      7.35 o 
   2   9  13       15.20       10.02      5.89 o 
   3   9  13        4.84        5.10      6.30 o 
   4   9  13       33.83       37.40      8.09 o 
   5   9  13       72.32       65.44      9.45 o 
   6   9  13       29.32        4.95      8.05 o 
   7   9  13      130.77      117.01     10.59 o 
   8   9  13       32.05       26.67      9.28 o 
 -11  10  13        6.58       26.09     19.87 o 
 -10  10  13       26.01       52.05     12.53 o 
  -9  10  13      277.27      297.25     13.49 o 
  -8  10  13       95.00       90.15     10.07 o 
  -7  10  13        6.13       -8.62      8.62 o 
  -6  10  13       31.12       32.77      6.78 o 
  -5  10  13       52.02       66.10      7.11 o 
  -4  10  13       50.98       38.56      8.09 o 
  -3  10  13        9.78       10.38      5.55 o 
  -2  10  13      151.36      171.33      8.22 o 
  -1  10  13       66.94       76.49      8.44 o 
   0  10  13        2.49        2.22      5.71 o 
   1  10  13      106.25      109.49      8.24 o 
   2  10  13       24.31       40.70      6.60 o 
   3  10  13      150.28      160.99      9.27 o 
   4  10  13      125.97      123.77     10.34 o 
   5  10  13       16.28       -4.87      8.16 o 
   6  10  13       56.46       65.10     14.97 o 
  -8  11  13       21.69       26.08     14.38 o 
  -7  11  13      153.00      155.97     19.34 o 
  -6  11  13       71.34       68.64     23.19 o 
  -5  11  13       74.00       88.40      9.94 o 
  -4  11  13       21.06       24.74      9.34 o 
  -3  11  13        0.71       -0.97     10.20 o 
  -2  11  13      107.60      107.29      9.75 o 
  -1  11  13       63.72       60.17      8.08 o 
   0  11  13      139.57      151.52      9.79 o 
   1  11  13       90.27       77.47      8.13 o 
   2  11  13      146.73      172.18     12.65 o 
   3  11  13        8.98       38.33     16.90 o 
   4  11  13       18.68       -3.78     11.57 o 
 -18   0  14       28.93       48.23     23.19 o 
 -17   0  14      276.57      246.72     30.61 o 
 -16   0  14        0.00      -14.84     14.84 o 
 -15   0  14      251.89      306.08     30.61 o 
 -14   0  14        0.08        8.35     14.84 o 
 -13   0  14       11.79       25.04     27.83 o 
 -12   0  14       53.77       32.50      9.61 o 
 -11   0  14       47.39       36.89     10.01 o 
 -10   0  14       10.51       13.73      6.28 o 
  -9   0  14      472.11      488.48     14.94 o 
  -8   0  14       21.13       15.93      6.16 o 
  -7   0  14       80.17       60.88      6.84 o 
  -6   0  14      121.99       84.86     10.04 o 
  -5   0  14        2.16        2.25      4.64 o 
  -4   0  14      390.31      418.00     19.17 o 
  -3   0  14      107.28      120.06      7.86 o 
  -2   0  14      198.03      209.02      9.68 o 
  -1   0  14        2.72        2.63      3.37 o 
   0   0  14     1059.00     1075.35     16.17 o 
   1   0  14     2261.01     2010.27    104.19 o 
   2   0  14      193.47      177.56     12.67 o 
   3   0  14        3.78       -3.33      5.39 o 
   4   0  14       46.79       24.46      6.57 o 
   5   0  14      463.88      438.27     17.03 o 
   6   0  14       91.09       91.71     15.06 o 
   7   0  14        5.51       -4.27     10.19 o 
   8   0  14       77.35       61.63     10.04 o 
   9   0  14        0.73       -6.53      7.83 o 
  10   0  14        8.75       -3.35      8.30 o 
  11   0  14        3.19       -7.73     10.47 o 
  12   0  14        0.53       -3.03     12.18 o 
  13   0  14       45.35       42.83     12.83 o 
  14   0  14        1.86       -8.26     17.90 o 
 -18   1  14       70.74       57.26     17.01 o 
 -17   1  14       60.58       77.40     22.72 o 
 -16   1  14       86.47       67.29     14.09 o 
 -15   1  14      243.96      278.07     20.99 o 
 -14   1  14       24.89       24.25     17.16 o 
 -13   1  14       44.62       41.22      8.08 o 
 -12   1  14       51.07       41.54      7.29 o 
 -11   1  14       51.91       58.96      6.33 o 
 -10   1  14        3.10       -4.59      4.59 o 
  -9   1  14      638.36      579.77     11.90 o 
  -8   1  14      112.29      111.76      5.96 o 
  -7   1  14       78.56       64.01      4.54 o 
  -6   1  14       27.09       21.52      4.93 o 
  -5   1  14      490.61      489.39      9.52 o 
  -4   1  14      462.50      438.95      7.96 o 
  -3   1  14        8.18        1.15      2.88 o 
  -2   1  14     1029.73     1057.73     13.02 o 
  -1   1  14      335.51      327.21      7.36 o 
   0   1  14      168.86      165.83      4.94 o 
   1   1  14      734.40      732.06     11.32 o 
   2   1  14     1929.82     1843.39     17.46 o 
   3   1  14       39.22       34.05      4.31 o 
   4   1  14       63.27       59.56      5.64 o 
   5   1  14      439.92      425.75     10.93 o 
   6   1  14       21.77       -0.20      4.97 o 
   7   1  14      107.17      106.93      7.54 o 
   8   1  14       77.08       93.35      7.64 o 
   9   1  14      159.64      153.88      8.18 o 
  10   1  14        4.86        5.22      6.16 o 
  11   1  14       20.85       18.79      6.74 o 
  12   1  14        1.03       -5.75      7.59 o 
  13   1  14       56.88       61.22      9.92 o 
 -18   2  14       52.63       97.10     19.39 o 
 -17   2  14       47.47       38.47     14.98 o 
 -16   2  14      130.98      136.75     17.71 o 
 -15   2  14      169.90      185.59     23.65 o 
 -14   2  14       12.40       -1.24      9.10 o 
 -13   2  14        8.82       -2.22      7.44 o 
 -12   2  14       50.24       48.50      6.53 o 
 -11   2  14      101.97      110.23      7.43 o 
 -10   2  14       48.80       37.54      5.39 o 
  -9   2  14      339.53      308.23      9.28 o 
  -8   2  14      132.07      103.10      6.00 o 
  -7   2  14      418.03      391.96      8.92 o 
  -6   2  14      187.25      177.52      6.82 o 
  -5   2  14      471.31      456.38      9.20 o 
  -4   2  14      206.63      209.89      4.92 o 
  -3   2  14       91.02       87.42      4.58 o 
  -2   2  14      198.09      222.45      4.70 o 
  -1   2  14       70.86       75.28      3.82 o 
   0   2  14     1160.83     1177.70     11.64 o 
   1   2  14     1061.58      967.65     10.61 o 
   2   2  14     1632.98     1548.03     18.81 o 
   3   2  14      611.06      594.31     11.87 o 
   4   2  14       14.73       -3.95      3.95 o 
   5   2  14      168.79      153.45      6.96 o 
   6   2  14       60.21       55.81      5.83 o 
   7   2  14       37.96       27.09      5.45 o 
   8   2  14      299.74      273.82      9.04 o 
   9   2  14      112.11      125.88      8.39 o 
  10   2  14       95.85       85.18      8.34 o 
  11   2  14       23.81       23.18      7.31 o 
  12   2  14       36.65       32.69     12.58 o 
  13   2  14       13.61       -0.99      7.82 o 
 -18   3  14       29.55       29.26     15.58 o 
 -17   3  14       99.72      134.08     17.59 o 
 -16   3  14       60.04       52.82     10.78 o 
 -15   3  14       21.13        3.12      8.65 o 
 -14   3  14       69.70       65.26      9.77 o 
 -13   3  14       38.25       25.61      7.18 o 
 -12   3  14      183.34      196.57     10.34 o 
 -11   3  14       22.48       20.56      6.86 o 
 -10   3  14      128.59      110.39      7.06 o 
  -9   3  14        1.73       -3.96      3.96 o 
  -8   3  14       75.25       74.69      4.84 o 
  -7   3  14       58.53       50.98      4.41 o 
  -6   3  14      205.09      194.01      7.86 o 
  -5   3  14       92.14       89.05      5.95 o 
  -4   3  14       93.82       86.39      5.96 o 
  -3   3  14      361.62      386.69     10.58 o 
  -2   3  14      553.93      558.28      9.29 o 
  -1   3  14      269.18      276.52      6.65 o 
   0   3  14      251.82      236.30      6.21 o 
   1   3  14      739.04      721.76     10.49 o 
   2   3  14      921.85      862.91     11.35 o 
   3   3  14       99.85       99.67      5.23 o 
   4   3  14      155.73      132.86      6.95 o 
   5   3  14       41.47       37.00      5.39 o 
   6   3  14      143.20      133.91      7.80 o 
   7   3  14      203.57      214.02      8.00 o 
   8   3  14      442.10      461.11     12.00 o 
   9   3  14       25.79       27.64      6.32 o 
  10   3  14      169.03      188.83     10.03 o 
  11   3  14       96.30       77.59      8.94 o 
  12   3  14       12.63       19.42      8.38 o 
  13   3  14       20.53       14.20      8.67 o 
 -17   4  14       34.52       39.59     11.93 o 
 -16   4  14       38.19       29.27     12.46 o 
 -15   4  14       93.61       94.51     12.32 o 
 -14   4  14       21.48        7.82      7.54 o 
 -13   4  14        5.03       -5.74      6.19 o 
 -12   4  14       29.35       11.19      8.78 o 
 -11   4  14       10.63        5.74      5.95 o 
 -10   4  14      125.08      120.15      6.86 o 
  -9   4  14        6.73        3.54      4.42 o 
  -8   4  14      803.34      794.36     12.80 o 
  -7   4  14      441.48      378.93      8.08 o 
  -6   4  14      617.81      601.35     13.85 o 
  -5   4  14      569.79      542.88     11.24 o 
  -4   4  14       73.60       74.67      5.33 o 
  -3   4  14      141.44      134.88      6.18 o 
  -2   4  14       12.11        9.49      3.18 o 
  -1   4  14      328.58      317.19      6.83 o 
   0   4  14      420.90      410.92      7.69 o 
   1   4  14       16.73       13.39      3.90 o 
   2   4  14      557.97      494.50      9.65 o 
   3   4  14      264.83      261.01      7.47 o 
   4   4  14        3.57        1.37      3.98 o 
   5   4  14       56.86       58.33      5.59 o 
   6   4  14       14.04       18.67      5.47 o 
   7   4  14      193.37      195.42      7.90 o 
   8   4  14      405.06      401.11     11.10 o 
   9   4  14      469.30      550.50     12.59 o 
  10   4  14      144.09      152.73      9.49 o 
  11   4  14      108.51      116.51      9.61 o 
  12   4  14      197.85      204.29     11.13 o 
  13   4  14       49.50       51.64     16.36 o 
 -16   5  14        6.13       -1.10      9.19 o 
 -15   5  14        0.08       -3.24      8.32 o 
 -14   5  14       49.80       37.65      8.49 o 
 -13   5  14       58.98       49.14      8.39 o 
 -12   5  14       71.09       77.99      8.60 o 
 -11   5  14       39.21       29.50      6.36 o 
 -10   5  14       76.63       77.57      6.15 o 
  -9   5  14        2.38       -4.94      4.94 o 
  -8   5  14      126.44      119.60      7.50 o 
  -7   5  14      262.81      247.69      7.54 o 
  -6   5  14      504.66      506.43     10.82 o 
  -5   5  14      202.08      181.77      6.77 o 
  -4   5  14      191.40      194.14      8.59 o 
  -3   5  14        9.14        1.24      4.15 o 
  -2   5  14      120.67      106.40      4.68 o 
  -1   5  14      271.21      274.88      6.89 o 
   0   5  14      254.13      267.27      6.97 o 
   1   5  14       96.55       94.21      4.57 o 
   2   5  14      214.95      218.50      8.35 o 
   3   5  14       58.32       58.39      5.46 o 
   4   5  14      205.15      211.69      8.22 o 
   5   5  14       17.90       21.47      5.79 o 
   6   5  14      174.09      168.40     11.71 o 
   7   5  14      230.89      234.82      8.30 o 
   8   5  14      419.09      412.72     12.23 o 
   9   5  14       61.13       75.91      7.32 o 
  10   5  14      112.68      114.13      8.12 o 
  11   5  14      394.74      454.69     14.43 o 
  12   5  14       40.86       49.44      8.73 o 
 -16   6  14        0.26        5.34     10.81 o 
 -15   6  14      116.87      112.67     13.00 o 
 -14   6  14       59.72       55.44      9.95 o 
 -13   6  14       50.45       61.22      8.38 o 
 -12   6  14       54.07       60.00      7.45 o 
 -11   6  14       22.15       11.43      5.89 o 
 -10   6  14        9.65        9.47      5.74 o 
  -9   6  14       39.79       46.05      5.51 o 
  -8   6  14      594.93      565.61     11.57 o 
  -7   6  14      138.35      142.47      6.76 o 
  -6   6  14      595.89      583.67     13.37 o 
  -5   6  14      479.09      453.66     10.81 o 
  -4   6  14       15.70       10.84      4.63 o 
  -3   6  14       54.57       38.55      4.73 o 
  -2   6  14       73.81       75.85      4.72 o 
  -1   6  14      475.45      504.45      8.47 o 
   0   6  14       46.88       38.09      4.09 o 
   1   6  14       94.24       92.36      4.78 o 
   2   6  14       11.65        8.72      4.63 o 
   3   6  14       61.89       61.42      4.81 o 
   4   6  14       65.65       68.00      5.74 o 
   5   6  14       32.22       30.05      6.52 o 
   6   6  14       30.86       46.99      7.93 o 
   7   6  14       49.80       56.25      6.39 o 
   8   6  14       47.57       65.28      7.05 o 
   9   6  14      264.36      283.12     12.75 o 
  10   6  14       85.70      108.73      9.58 o 
  11   6  14       45.04       36.90      9.70 o 
 -15   7  14       30.95       31.54     20.41 o 
 -14   7  14       93.90      108.63     17.67 o 
 -13   7  14        2.97       -4.70      7.44 o 
 -12   7  14       82.51      103.33      8.86 o 
 -11   7  14       34.60       30.83      7.23 o 
 -10   7  14       36.19       37.89      7.12 o 
  -9   7  14      190.63      195.37      8.70 o 
  -8   7  14      129.36      125.82      7.66 o 
  -7   7  14      207.67      204.21      8.34 o 
  -6   7  14       55.93       40.74      5.41 o 
  -5   7  14      179.31      168.88      7.74 o 
  -4   7  14       15.19       14.91      4.33 o 
  -3   7  14      117.34      117.10      5.41 o 
  -2   7  14       80.37       88.90      4.74 o 
  -1   7  14      103.69      122.81      5.07 o 
   0   7  14       50.81       58.49      4.31 o 
   1   7  14       21.04       15.20      3.83 o 
   2   7  14       82.16       98.43      5.33 o 
   3   7  14        0.40        0.38      3.95 o 
   4   7  14       48.72       43.40      5.63 o 
   5   7  14       95.72      107.04      7.06 o 
   6   7  14       27.90       10.14      6.04 o 
   7   7  14       79.97       54.61      7.21 o 
   8   7  14       30.63       16.20      7.09 o 
   9   7  14        4.44       -5.96      9.88 o 
  10   7  14       37.84       53.75     18.47 o 
 -14   8  14       90.55      111.26     17.37 o 
 -13   8  14        4.25        6.34     12.12 o 
 -12   8  14        1.08        5.69      9.54 o 
 -11   8  14       65.54       43.06      9.36 o 
 -10   8  14       40.01       48.89      9.10 o 
  -9   8  14      218.41      214.20     10.90 o 
  -8   8  14      239.37      223.35      9.99 o 
  -7   8  14      213.89      212.29     10.85 o 
  -6   8  14       70.27       72.25      7.80 o 
  -5   8  14       86.72       78.59      7.14 o 
  -4   8  14       20.71       22.38      5.79 o 
  -3   8  14       27.81       12.75      5.42 o 
  -2   8  14      152.88      159.87      8.04 o 
  -1   8  14      112.95      132.69      7.64 o 
   0   8  14       96.42       87.22      6.23 o 
   1   8  14       79.41       77.35      6.78 o 
   2   8  14        2.13       -1.56      5.26 o 
   3   8  14      335.26      359.77     12.52 o 
   4   8  14      124.67      140.19     10.28 o 
   5   8  14       73.19       64.33      9.75 o 
   6   8  14        1.83        2.43      7.77 o 
   7   8  14       85.62       90.62     10.24 o 
   8   8  14       22.03        8.41     11.76 o 
   9   8  14      118.42      106.42     11.31 o 
 -12   9  14       62.55       72.01     15.37 o 
 -11   9  14       25.48       21.41     10.08 o 
 -10   9  14       92.17       96.90     11.93 o 
  -9   9  14       92.36       96.09      8.80 o 
  -8   9  14       28.20       18.61      6.90 o 
  -7   9  14       69.22       53.50      6.71 o 
  -6   9  14        0.20       -5.85      5.85 o 
  -5   9  14       71.83       73.54      7.52 o 
  -4   9  14      110.34       99.25      7.90 o 
  -3   9  14       57.28       47.35      6.33 o 
  -2   9  14       56.01       61.82      8.37 o 
  -1   9  14       90.46       89.57      7.03 o 
   0   9  14       32.92       30.29      9.08 o 
   1   9  14       10.88        7.93      5.95 o 
   2   9  14       30.88       24.95      6.59 o 
   3   9  14        8.50       19.45      7.41 o 
   4   9  14       28.36       13.44      7.45 o 
   5   9  14      249.48      276.83     15.34 o 
   6   9  14       12.45        4.66     11.96 o 
   7   9  14       53.48       74.34     10.56 o 
   8   9  14        4.01      -24.12     24.12 o 
 -10  10  14       50.28       92.12     15.59 o 
  -9  10  14      117.28       97.99      9.46 o 
  -8  10  14       47.53       61.62      8.63 o 
  -7  10  14       81.56       77.25      9.40 o 
  -6  10  14       26.11       29.08      6.89 o 
  -5  10  14      128.71      137.44      9.03 o 
  -4  10  14       26.68       28.26      6.16 o 
  -3  10  14       26.86       28.10      6.05 o 
  -2  10  14       29.30       25.29      6.08 o 
  -1  10  14        1.44        1.55      7.42 o 
   0  10  14       44.61       34.39      7.33 o 
   1  10  14       82.04       65.01      8.11 o 
   2  10  14       68.19       70.51      7.59 o 
   3  10  14      256.78      272.28     12.06 o 
   4  10  14       39.59       33.63      8.59 o 
   5  10  14       41.17       25.73     15.80 o 
   6  10  14      103.28      103.88     27.83 o 
  -7  11  14       36.13       39.88     21.33 o 
  -6  11  14        1.78      -20.41     20.41 o 
  -5  11  14        1.76        9.80     13.15 o 
  -4  11  14        1.80        5.77     14.26 o 
  -3  11  14       16.71       16.76     11.19 o 
  -2  11  14       24.28       22.36      7.76 o 
  -1  11  14       28.68       24.83     12.83 o 
   0  11  14        8.32       13.37     12.35 o 
   1  11  14        4.24       26.51     21.51 o 
   2  11  14        2.79        3.85     12.35 o 
 -18   0  15        0.83      -11.13     19.48 o 
 -17   0  15        1.57      -14.84     14.84 o 
 -16   0  15        1.99        1.86     19.48 o 
 -15   0  15       33.46       39.26     13.07 o 
 -14   0  15       68.85       65.48     25.51 o 
 -13   0  15        0.70       -4.17      9.84 o 
 -12   0  15       29.63       44.18     12.41 o 
 -11   0  15      154.44      174.33     12.24 o 
 -10   0  15        2.80       -7.24      7.24 o 
  -9   0  15       16.20       13.81      7.63 o 
  -8   0  15      104.37      102.94      8.29 o 
  -7   0  15      400.52      350.61     12.69 o 
  -6   0  15        7.53       -7.63      7.63 o 
  -5   0  15      542.04      496.62     14.39 o 
  -4   0  15      328.74      319.57      9.74 o 
  -3   0  15      257.21      204.01      7.83 o 
  -2   0  15        1.85       -4.91      4.91 o 
  -1   0  15        1.48       -5.28      5.28 o 
   0   0  15     2342.01     2230.49     48.52 o 
   1   0  15     1333.61     1381.75     20.99 o 
   2   0  15      631.05      644.97     14.37 o 
   3   0  15     1329.58     1369.51     21.40 o 
   4   0  15      514.87      470.67     13.69 o 
   5   0  15       66.37       62.41     12.01 o 
   6   0  15        5.67       12.20      8.49 o 
   7   0  15      132.97      152.79     12.83 o 
   8   0  15       16.21       22.50     12.05 o 
   9   0  15        2.67        3.95      8.55 o 
  10   0  15       49.11       47.80      9.19 o 
  11   0  15      114.79      113.38     14.20 o 
  12   0  15        0.82       -3.52     12.11 o 
  13   0  15       11.25       23.92     13.20 o 
 -18   1  15       24.89       63.54     29.68 o 
 -17   1  15       29.14        2.35     18.55 o 
 -16   1  15       66.40       59.29     23.41 o 
 -15   1  15       32.04       27.89     10.02 o 
 -14   1  15       45.49       42.35      8.81 o 
 -13   1  15       32.03       34.83      8.42 o 
 -12   1  15      309.43      347.31     13.11 o 
 -11   1  15       33.38       21.06      6.65 o 
 -10   1  15       86.76       85.80      6.42 o 
  -9   1  15      341.43      326.86     10.56 o 
  -8   1  15       53.06       43.84      5.45 o 
  -7   1  15       91.23       85.54      5.62 o 
  -6   1  15       58.05       71.64      5.26 o 
  -5   1  15      361.49      366.12      7.86 o 
  -4   1  15       47.02       50.65      4.93 o 
  -3   1  15      675.82      674.78      9.32 o 
  -2   1  15      817.22      779.70     10.09 o 
  -1   1  15        8.07       -3.41      3.41 o 
   0   1  15       14.39        6.23      3.68 o 
   1   1  15     1616.78     1650.76     17.15 o 
   2   1  15     1989.35     1958.30     19.36 o 
   3   1  15      473.69      521.63     10.87 o 
   4   1  15      186.90      153.78      7.74 o 
   5   1  15      206.25      203.20      8.20 o 
   6   1  15        8.62        8.76      7.38 o 
   7   1  15       14.62       10.96      6.05 o 
   8   1  15       51.91       42.20      7.00 o 
   9   1  15       45.73       30.08      6.87 o 
  10   1  15       31.34       16.15      6.27 o 
  11   1  15       12.83        1.66      7.99 o 
  12   1  15        9.40       -7.84      7.84 o 
  13   1  15       17.20       26.37      8.84 o 
 -18   2  15        4.55      -10.84     10.84 o 
 -17   2  15       53.71       36.15     10.36 o 
 -16   2  15       20.99       -4.88     10.46 o 
 -15   2  15       32.10       30.33      9.48 o 
 -14   2  15        5.45       -3.62      7.58 o 
 -13   2  15        2.68       -7.02      7.02 o 
 -12   2  15       37.81       34.72      7.22 o 
 -11   2  15      137.14      132.52      7.73 o 
 -10   2  15       24.59       21.25      5.60 o 
  -9   2  15       66.60       52.20      5.53 o 
  -8   2  15       98.51       96.71      5.78 o 
  -7   2  15      313.96      261.33      8.57 o 
  -6   2  15      135.43      132.10      7.49 o 
  -5   2  15      959.10      901.98     15.52 o 
  -4   2  15      356.78      386.57      9.59 o 
  -3   2  15       49.83       43.65      4.26 o 
  -2   2  15       21.97       23.48      4.14 o 
  -1   2  15      227.36      237.06      6.65 o 
   0   2  15     1348.76     1343.39     21.52 o 
   1   2  15      584.53      600.31     10.60 o 
   2   2  15      284.34      271.11     10.28 o 
   3   2  15      228.98      231.89      7.11 o 
   4   2  15      571.09      575.26     11.63 o 
   5   2  15      142.12      137.84      6.98 o 
   6   2  15       62.25       69.56      6.14 o 
   7   2  15       70.41       80.45      6.27 o 
   8   2  15      155.08      152.46      8.72 o 
   9   2  15       16.43       21.00      6.78 o 
  10   2  15       41.36       34.74      7.35 o 
  11   2  15      160.30      177.68     10.60 o 
  12   2  15       87.41      104.28     10.77 o 
  13   2  15        8.62       -8.97      8.97 o 
 -17   3  15       16.15      -13.78     15.27 o 
 -16   3  15        2.39        1.38      7.83 o 
 -15   3  15       47.55       49.47      9.77 o 
 -14   3  15       16.98        8.85      7.50 o 
 -13   3  15       79.83       82.35     13.06 o 
 -12   3  15      160.37      161.05      9.94 o 
 -11   3  15       28.11       12.33      6.56 o 
 -10   3  15       25.77       30.19      6.59 o 
  -9   3  15      117.08      122.29      6.57 o 
  -8   3  15      143.65      146.29      6.84 o 
  -7   3  15      274.41      236.71      9.16 o 
  -6   3  15      431.58      457.90     11.91 o 
  -5   3  15      159.77      162.59      7.68 o 
  -4   3  15      116.67       87.66      6.07 o 
  -3   3  15      212.27      219.38      7.59 o 
  -2   3  15      276.89      247.85      7.98 o 
  -1   3  15      148.10      162.77      5.72 o 
   0   3  15       36.02       24.90      4.54 o 
   1   3  15       88.45      111.91      6.53 o 
   2   3  15      889.19      883.32     13.39 o 
   3   3  15      208.21      210.36      6.84 o 
   4   3  15      100.71       99.74      5.61 o 
   5   3  15      111.69      110.03      7.58 o 
   6   3  15       28.93       30.75      6.34 o 
   7   3  15       67.12       63.54      6.07 o 
   8   3  15       38.72       44.36      6.01 o 
   9   3  15       18.70       -5.12      7.00 o 
  10   3  15       16.94       14.67      7.39 o 
  11   3  15      179.63      192.00     10.98 o 
  12   3  15      204.27      217.89     11.57 o 
 -17   4  15       27.89       23.25     11.62 o 
 -16   4  15       26.82       29.02     13.87 o 
 -15   4  15       22.17       26.40      9.88 o 
 -14   4  15       35.50       24.95      9.14 o 
 -13   4  15       21.53       21.61      6.92 o 
 -12   4  15       73.14       84.70      8.01 o 
 -11   4  15      109.15      104.65      7.84 o 
 -10   4  15      127.30      133.62      8.14 o 
  -9   4  15       60.16       51.50      6.04 o 
  -8   4  15      223.17      222.25      8.03 o 
  -7   4  15       42.76       45.09      5.62 o 
  -6   4  15      415.83      406.83     10.96 o 
  -5   4  15      742.49      669.44     12.68 o 
  -4   4  15       68.52       46.97      5.50 o 
  -3   4  15       58.79       47.10      4.94 o 
  -2   4  15      207.77      205.06      6.33 o 
  -1   4  15      209.22      218.39      6.08 o 
   0   4  15      295.78      284.65      6.96 o 
   1   4  15       31.42       35.44      4.35 o 
   2   4  15      264.99      264.43      7.80 o 
   3   4  15       52.60       57.43      5.16 o 
   4   4  15      347.83      371.22      9.85 o 
   5   4  15      305.26      310.82     10.55 o 
   6   4  15       42.59       34.67      5.89 o 
   7   4  15       51.53       46.74      6.23 o 
   8   4  15       58.12       40.49      6.37 o 
   9   4  15       25.82       20.07      6.46 o 
  10   4  15      409.54      461.92     16.88 o 
  11   4  15       71.06       63.28      8.92 o 
  12   4  15       72.48       83.96      9.75 o 
 -16   5  15        0.67       -8.91      8.91 o 
 -15   5  15        0.03       -9.03     10.98 o 
 -14   5  15       29.70       15.99      7.97 o 
 -13   5  15        6.17        0.41      7.40 o 
 -12   5  15       33.56       29.06      7.47 o 
 -11   5  15       30.38       42.73      9.08 o 
 -10   5  15        6.29        2.60      5.81 o 
  -9   5  15      122.07      113.65      6.75 o 
  -8   5  15      121.26      126.00      6.66 o 
  -7   5  15      566.99      553.22     10.69 o 
  -6   5  15       64.05       57.19      5.51 o 
  -5   5  15       52.08       56.94      5.19 o 
  -4   5  15      218.57      210.23     10.21 o 
  -3   5  15       92.80      112.62      5.45 o 
  -2   5  15       55.62       51.88      4.56 o 
  -1   5  15       61.79       66.20      4.67 o 
   0   5  15      460.32      472.04     10.83 o 
   1   5  15        1.24       -3.29      3.29 o 
   2   5  15       58.94       66.54      4.87 o 
   3   5  15      130.35      122.98      6.48 o 
   4   5  15       30.96       25.66      5.89 o 
   5   5  15       34.21       27.88      6.08 o 
   6   5  15       46.07       30.94      6.38 o 
   7   5  15       52.39       40.08      7.27 o 
   8   5  15      186.80      178.46      8.99 o 
   9   5  15       93.60       74.31      7.55 o 
  10   5  15      238.28      284.21     15.35 o 
  11   5  15      225.42      263.16     13.99 o 
 -15   6  15       13.31        2.45     12.60 o 
 -14   6  15       42.23       23.88      8.66 o 
 -13   6  15       27.91       26.64      7.91 o 
 -12   6  15       28.69       33.04      7.84 o 
 -11   6  15       46.87       47.56      7.39 o 
 -10   6  15       46.87       41.14      6.15 o 
  -9   6  15       69.86       68.47      6.29 o 
  -8   6  15      168.05      155.46      7.56 o 
  -7   6  15      182.08      159.46      7.15 o 
  -6   6  15      495.78      499.38     11.86 o 
  -5   6  15       69.50       64.56      5.89 o 
  -4   6  15       11.51        5.22      4.50 o 
  -3   6  15       45.65       50.36      5.99 o 
  -2   6  15      104.95      107.34      5.76 o 
  -1   6  15      186.40      170.60      6.63 o 
   0   6  15       14.45       18.09      3.97 o 
   1   6  15       93.01       89.10      5.02 o 
   2   6  15      134.07      124.01      5.46 o 
   3   6  15       15.94       12.98      4.68 o 
   4   6  15        8.42        7.89      5.52 o 
   5   6  15       23.16       34.28      6.40 o 
   6   6  15       23.05       17.89      6.24 o 
   7   6  15       30.45       20.76      6.36 o 
   8   6  15       25.64       12.45      6.84 o 
   9   6  15      112.15      117.06      9.38 o 
  10   6  15      192.12      198.84     11.31 o 
 -14   7  15       12.10       14.55     12.41 o 
 -13   7  15       64.21       58.44     11.80 o 
 -12   7  15      173.58      191.77     12.03 o 
 -11   7  15       39.11       42.69      8.97 o 
 -10   7  15       23.44       15.35      5.81 o 
  -9   7  15       10.82       10.09      5.69 o 
  -8   7  15      121.18      124.84      7.24 o 
  -7   7  15      351.45      363.02     10.48 o 
  -6   7  15       43.90       42.84      6.23 o 
  -5   7  15       83.65       73.14      6.10 o 
  -4   7  15      148.49      156.49      7.14 o 
  -3   7  15      141.66      149.88      5.82 o 
  -2   7  15       53.29       50.81      4.68 o 
  -1   7  15       37.57       38.92      5.97 o 
   0   7  15      206.39      227.30      7.15 o 
   1   7  15        0.45       -3.92      3.92 o 
   2   7  15       23.82       26.12      4.85 o 
   3   7  15        3.12       -4.48      4.48 o 
   4   7  15       12.14        7.09      5.21 o 
   5   7  15       87.89       95.11      7.20 o 
   6   7  15       44.94       37.78      6.23 o 
   7   7  15       47.05       42.31      7.31 o 
   8   7  15       78.18       84.05     11.51 o 
   9   7  15      293.10      291.91     14.31 o 
  10   7  15       76.59       38.03     26.90 o 
 -13   8  15        1.13      -13.76     13.91 o 
 -12   8  15        7.61       12.99     11.81 o 
 -11   8  15        6.25       -5.10     11.15 o 
 -10   8  15       66.55       90.99      9.82 o 
  -9   8  15       38.02       50.90      8.26 o 
  -8   8  15        3.74       -0.86      6.48 o 
  -7   8  15       21.59        7.93      6.07 o 
  -6   8  15       35.57       38.38      7.00 o 
  -5   8  15        1.75        4.22      5.85 o 
  -4   8  15       35.05       33.37      6.51 o 
  -3   8  15       43.14       49.53      6.39 o 
  -2   8  15       62.01       56.76      6.60 o 
  -1   8  15      138.37      139.79      7.86 o 
   0   8  15       82.16      103.99      7.40 o 
   1   8  15       91.51       95.54      8.32 o 
   2   8  15        4.75        3.06      5.86 o 
   3   8  15       11.23        6.64      7.58 o 
   4   8  15      130.06      138.54     10.60 o 
   5   8  15       27.33       30.41     12.22 o 
   6   8  15       91.82       98.05     10.33 o 
   7   8  15       11.99       12.42      9.03 o 
   8   8  15        1.35       -0.93      8.72 o 
 -11   9  15      149.13      192.43     17.67 o 
 -10   9  15       14.35       16.92      8.58 o 
  -9   9  15       43.58       38.50      7.93 o 
  -8   9  15      159.66      186.86      9.99 o 
  -7   9  15       26.40       22.13      6.62 o 
  -6   9  15      108.19      122.94      8.63 o 
  -5   9  15       48.51       48.75      7.32 o 
  -4   9  15        4.31        4.78      5.95 o 
  -3   9  15      104.44      123.64      7.82 o 
  -2   9  15       62.19       69.92      7.19 o 
  -1   9  15       46.80       44.04      6.54 o 
   0   9  15       39.66       34.02      7.22 o 
   1   9  15       16.25       -6.19      6.19 o 
   2   9  15      125.38      128.54      9.18 o 
   3   9  15       23.26        5.72     12.58 o 
   4   9  15       10.50        2.89      7.66 o 
   5   9  15       58.48       70.27      9.58 o 
   6   9  15       14.16       15.97      8.95 o 
   7   9  15      109.61       84.50     19.65 o 
  -9  10  15       27.68       12.48     10.63 o 
  -8  10  15       78.41       75.91      9.17 o 
  -7  10  15       13.25        5.68      7.16 o 
  -6  10  15       21.09       35.04      8.14 o 
  -5  10  15        5.05        8.97      6.80 o 
  -4  10  15      139.06      149.95      8.67 o 
  -3  10  15       27.52       29.16      6.55 o 
  -2  10  15       84.79       83.67      7.59 o 
  -1  10  15       33.27       27.84      8.09 o 
   0  10  15        5.22        2.49      7.00 o 
   1  10  15       40.36       62.81      8.09 o 
   2  10  15        9.54       14.17      8.65 o 
   3  10  15      139.11      207.74     42.67 o 
   4  10  15       52.43       48.15     17.81 o 
  -5  11  15       16.87        6.07     12.14 o 
  -4  11  15       25.55       37.48     11.91 o 
  -3  11  15       53.16       77.50     14.33 o 
  -2  11  15        8.74       11.89     11.38 o 
  -1  11  15       25.43       22.62     11.00 o 
   0  11  15       31.24       39.93     19.67 o 
   1  11  15       42.73       47.30     27.83 o 
 -17   0  16        0.02       -9.51     12.92 o 
 -16   0  16       22.24       21.31     14.38 o 
 -15   0  16       81.14      118.19     21.80 o 
 -14   0  16       31.55        9.03     13.43 o 
 -13   0  16       66.57       49.32     12.78 o 
 -12   0  16        2.42       -8.35     11.81 o 
 -11   0  16        0.00       -8.32      9.17 o 
 -10   0  16       10.16       18.75      8.74 o 
  -9   0  16       57.47       65.85     16.40 o 
  -8   0  16       17.69       11.19      6.81 o 
  -7   0  16       16.21       13.01      5.99 o 
  -6   0  16       62.70       64.25      7.47 o 
  -5   0  16     1133.28      849.06     15.73 o 
  -4   0  16      505.07      493.09     11.99 o 
  -3   0  16       54.23       31.68      5.83 o 
  -2   0  16      227.04      235.33      8.89 o 
  -1   0  16       37.95       39.77      5.49 o 
   0   0  16       20.74       22.38      5.61 o 
   1   0  16       11.96       -5.75      5.75 o 
   2   0  16       13.15       20.37      5.95 o 
   3   0  16        4.42        8.11      5.61 o 
   4   0  16      155.94      169.56     14.91 o 
   5   0  16        4.39       19.30     11.75 o 
   6   0  16       47.70       52.78     12.44 o 
   7   0  16        0.15        4.65      9.39 o 
   8   0  16        2.50        7.32      8.35 o 
   9   0  16       22.71       24.29      9.46 o 
  10   0  16       16.40       16.64      9.52 o 
  11   0  16        4.82        2.39     10.68 o 
  12   0  16        1.68        1.38     10.52 o 
 -17   1  16        2.01       -8.89      9.80 o 
 -16   1  16        8.52        9.14      9.14 o 
 -15   1  16       30.49       26.37      9.63 o 
 -14   1  16       12.90       -5.00      8.20 o 
 -13   1  16       16.94       10.96      8.03 o 
 -12   1  16       14.85       12.15      7.28 o 
 -11   1  16       61.63       61.33      7.61 o 
 -10   1  16       57.27       53.52      6.88 o 
  -9   1  16      140.64      142.30      7.92 o 
  -8   1  16        2.12       -0.55      4.54 o 
  -7   1  16       89.36       62.76      6.16 o 
  -6   1  16      368.94      382.85     11.28 o 
  -5   1  16      433.48      354.01      8.98 o 
  -4   1  16      104.39       90.19      4.48 o 
  -3   1  16      398.00      347.04      7.30 o 
  -2   1  16      203.99      198.20      6.62 o 
  -1   1  16        3.34       -3.77      3.77 o 
   0   1  16       25.59       13.53      4.01 o 
   1   1  16      143.24       93.55      5.78 o 
   2   1  16      107.43       93.71      5.84 o 
   3   1  16        6.91       -4.12      4.51 o 
   4   1  16      447.66      467.86     12.48 o 
   5   1  16        8.02       11.55      5.84 o 
   6   1  16       31.83       27.45      7.01 o 
   7   1  16       24.23       15.73      6.63 o 
   8   1  16      339.77      379.37     12.14 o 
   9   1  16        2.99       -6.35      6.35 o 
  10   1  16       11.42        9.86      7.10 o 
  11   1  16       60.62       49.92      9.22 o 
  12   1  16        0.84       -8.09      8.09 o 
 -17   2  16       19.69       12.13     10.32 o 
 -16   2  16       56.51       47.79     10.61 o 
 -15   2  16       39.09       35.28     10.28 o 
 -14   2  16       29.41       33.79      9.69 o 
 -13   2  16       94.28      109.32     10.90 o 
 -12   2  16       16.06       18.54      8.07 o 
 -11   2  16        3.59       -2.01      6.23 o 
 -10   2  16       28.34       44.61      9.28 o 
  -9   2  16       63.11       64.82      6.40 o 
  -8   2  16       17.97       13.92      4.49 o 
  -7   2  16      102.72      102.83      6.34 o 
  -6   2  16      241.69      223.67     13.48 o 
  -5   2  16     1493.64     1303.07     19.43 o 
  -4   2  16      183.47      154.90      6.82 o 
  -3   2  16       21.00       15.20      4.53 o 
  -2   2  16      129.29      124.83      6.24 o 
  -1   2  16       36.73       30.19      4.81 o 
   0   2  16      118.33       90.54      5.14 o 
   1   2  16      325.90      285.83      8.03 o 
   2   2  16      264.10      250.76      8.06 o 
   3   2  16      138.89      110.22      5.76 o 
   4   2  16       18.06        9.13      5.23 o 
   5   2  16       10.98        5.67      6.65 o 
   6   2  16       54.73       55.27      6.36 o 
   7   2  16       16.57       20.98      7.57 o 
   8   2  16       36.13       24.51      7.51 o 
   9   2  16       55.32       65.89      8.17 o 
  10   2  16       22.80        2.18      7.02 o 
  11   2  16      103.03      105.20      9.30 o 
  12   2  16       71.30       73.21     10.08 o 
 -17   3  16        2.77       -7.33     11.31 o 
 -16   3  16        2.52       -8.37      8.37 o 
 -15   3  16       14.03       14.28      8.36 o 
 -14   3  16       82.16       94.39     10.40 o 
 -13   3  16       14.51       -3.38      8.15 o 
 -12   3  16       10.59        7.73      8.66 o 
 -11   3  16       31.19       19.51      7.38 o 
 -10   3  16       23.81       15.48      6.82 o 
  -9   3  16        5.86        0.59      5.43 o 
  -8   3  16        5.34       -4.30      4.30 o 
  -7   3  16      273.28      261.87      8.38 o 
  -6   3  16      154.05      169.41      8.13 o 
  -5   3  16        0.50       -4.92      4.92 o 
  -4   3  16      136.68      105.05      6.81 o 
  -3   3  16       71.49       54.83      6.29 o 
  -2   3  16       83.62       78.98      5.61 o 
  -1   3  16       40.99       51.70      4.97 o 
   0   3  16       50.01       47.37      5.05 o 
   1   3  16        9.13        5.86      4.38 o 
   2   3  16      263.13      259.05      7.84 o 
   3   3  16      201.78      204.02      7.77 o 
   4   3  16      107.40      107.34      6.62 o 
   5   3  16       25.25       20.77      5.47 o 
   6   3  16       37.99       41.49      6.06 o 
   7   3  16       65.48       67.52      6.15 o 
   8   3  16      100.43      102.70      9.91 o 
   9   3  16       42.11       46.42      7.88 o 
  10   3  16      111.36      114.54      9.55 o 
  11   3  16      379.34      413.05     13.98 o 
  12   3  16       20.63       17.57      9.64 o 
 -16   4  16        2.58       11.08     10.54 o 
 -15   4  16       28.24       28.93      9.99 o 
 -14   4  16       14.56        1.15      7.99 o 
 -13   4  16       81.86       90.32      9.55 o 
 -12   4  16       59.53       79.97      7.91 o 
 -11   4  16       19.38       17.73      6.41 o 
 -10   4  16       42.32       44.06      6.58 o 
  -9   4  16       80.54       74.38      6.64 o 
  -8   4  16       30.09       23.86      5.32 o 
  -7   4  16      426.05      372.68     10.94 o 
  -6   4  16      312.27      330.01     10.20 o 
  -5   4  16      375.18      381.86     10.57 o 
  -4   4  16      135.08      106.37      6.49 o 
  -3   4  16        1.78       -4.65      4.65 o 
  -2   4  16      169.73      171.32      6.12 o 
  -1   4  16      101.16      101.23      5.29 o 
   0   4  16      343.96      324.30     11.02 o 
   1   4  16       49.51       43.53      4.99 o 
   2   4  16      115.94      108.34      6.14 o 
   3   4  16       48.21       41.10      5.51 o 
   4   4  16      153.56      136.68      7.77 o 
   5   4  16      255.47      284.30     11.71 o 
   6   4  16      129.16      131.07      8.54 o 
   7   4  16       74.43       71.17      7.22 o 
   8   4  16       19.18        6.22      6.20 o 
   9   4  16      164.75      170.25     11.35 o 
  10   4  16        6.83       11.67      8.67 o 
  11   4  16      211.54      231.68     15.38 o 
 -16   5  16        4.84       -3.25     10.58 o 
 -15   5  16       53.98       45.88     11.56 o 
 -14   5  16       57.26       62.58      8.97 o 
 -13   5  16       14.35        9.09      7.50 o 
 -12   5  16       13.36        3.29      7.35 o 
 -11   5  16       58.12       63.37      8.30 o 
 -10   5  16       16.15       16.44      6.03 o 
  -9   5  16       30.20       35.41      6.10 o 
  -8   5  16       48.47       38.31      6.15 o 
  -7   5  16       58.38       54.39      6.09 o 
  -6   5  16      183.88      174.23      8.07 o 
  -5   5  16       70.70       49.37      5.64 o 
  -4   5  16      100.66       94.89      5.97 o 
  -3   5  16       11.25        3.22      4.48 o 
  -2   5  16      113.16      111.87      5.52 o 
  -1   5  16      204.73      200.40      6.86 o 
   0   5  16       31.52       16.47      4.14 o 
   1   5  16       19.85        8.70      4.05 o 
   2   5  16      184.27      158.43      6.76 o 
   3   5  16       31.28       36.53      5.50 o 
   4   5  16      180.13      194.32      8.78 o 
   5   5  16       13.30        6.75      6.15 o 
   6   5  16       24.40       12.97      6.38 o 
   7   5  16       11.32       -2.13      6.55 o 
   8   5  16       13.14        4.36      6.07 o 
   9   5  16       66.29       68.45      9.28 o 
  10   5  16       44.93       32.74      9.07 o 
  11   5  16       17.33       33.39     24.12 o 
 -15   6  16       14.11       24.70     11.35 o 
 -14   6  16       16.16       12.58     10.47 o 
 -13   6  16      168.59      184.48     11.72 o 
 -12   6  16       64.17       58.75      8.80 o 
 -11   6  16       39.86       13.97      7.53 o 
 -10   6  16       13.79        5.45      5.96 o 
  -9   6  16       17.69       20.47      6.00 o 
  -8   6  16       11.02        5.17      5.14 o 
  -7   6  16      176.65      167.70      8.04 o 
  -6   6  16       43.19       38.61      5.76 o 
  -5   6  16       92.15      104.74      6.82 o 
  -4   6  16       76.32       61.34      7.29 o 
  -3   6  16       26.33       23.55      4.72 o 
  -2   6  16      131.03      142.54      6.58 o 
  -1   6  16       53.35       62.21      5.55 o 
   0   6  16       23.42       10.94      4.12 o 
   1   6  16       13.82        7.12      4.14 o 
   2   6  16       19.98       19.07      4.58 o 
   3   6  16       18.37       14.69      6.21 o 
   4   6  16      255.68      263.54      9.64 o 
   5   6  16      202.85      211.84      9.25 o 
   6   6  16       47.50       39.29      6.75 o 
   7   6  16       41.74       33.71      7.43 o 
   8   6  16       26.16       17.85      7.40 o 
   9   6  16      216.50      214.58     12.10 o 
  10   6  16       42.23       29.75      9.72 o 
 -14   7  16       21.64        2.04     14.84 o 
 -13   7  16      100.07      100.28     15.32 o 
 -12   7  16       22.65       26.19      9.11 o 
 -11   7  16       22.62       42.30      8.29 o 
 -10   7  16      128.78      155.48     10.82 o 
  -9   7  16       72.85      101.37      8.43 o 
  -8   7  16       79.88       85.57      9.24 o 
  -7   7  16       30.19       20.82      5.63 o 
  -6   7  16       48.96       38.12      8.50 o 
  -5   7  16       37.50       51.47      6.04 o 
  -4   7  16       66.26       68.19      6.31 o 
  -3   7  16      109.08      116.31      6.91 o 
  -2   7  16       17.93       18.60      4.45 o 
  -1   7  16       19.17       11.36      4.36 o 
   0   7  16       84.02       93.07      6.24 o 
   1   7  16       25.36       17.67      4.58 o 
   2   7  16       33.12       38.63      5.45 o 
   3   7  16       13.01       16.17      7.33 o 
   4   7  16      128.97      142.35      7.99 o 
   5   7  16        3.28        0.59      5.95 o 
   6   7  16       44.46       30.90      6.78 o 
   7   7  16       33.17       16.61      7.04 o 
   8   7  16      199.92      199.79     12.18 o 
   9   7  16       14.47        9.03      8.52 o 
 -13   8  16       60.63       57.79     15.04 o 
 -12   8  16      207.52      223.86     23.65 o 
 -11   8  16       44.79       58.60     13.59 o 
 -10   8  16       62.28       40.12     10.29 o 
  -9   8  16       34.45       31.24     10.79 o 
  -8   8  16      106.00      109.93      9.16 o 
  -7   8  16        5.07        4.71      6.30 o 
  -6   8  16       38.12       48.44      8.06 o 
  -5   8  16       58.48       66.35      7.56 o 
  -4   8  16       57.88       54.87      6.82 o 
  -3   8  16       41.60       34.10      6.34 o 
  -2   8  16       14.60       11.10      5.89 o 
  -1   8  16       42.80       32.77      6.45 o 
   0   8  16       72.92       60.62      6.89 o 
   1   8  16        4.25        4.69      5.94 o 
   2   8  16       33.91       18.30      7.73 o 
   3   8  16      163.66      144.00     12.56 o 
   4   8  16      239.90      241.07     16.92 o 
   5   8  16       98.01      109.83     10.58 o 
   6   8  16        0.66       -2.60      8.44 o 
   7   8  16        8.06       20.57      8.91 o 
 -11   9  16        3.32       -0.93     16.70 o 
 -10   9  16       65.17       54.36     11.03 o 
  -9   9  16       21.03       22.97      9.04 o 
  -8   9  16       44.74       36.80     10.17 o 
  -7   9  16       48.60       60.82     10.24 o 
  -6   9  16       20.78        9.83      6.91 o 
  -5   9  16       60.14       84.46      7.81 o 
  -4   9  16       15.06       22.62      6.33 o 
  -3   9  16       11.40        8.55      6.03 o 
  -2   9  16       27.27       35.67      6.44 o 
  -1   9  16       31.31       34.49      6.36 o 
   0   9  16       14.25        9.77      8.92 o 
   1   9  16       12.36        1.87      6.91 o 
   2   9  16      116.23      145.28     14.46 o 
   3   9  16       17.34       15.33      8.78 o 
   4   9  16       42.76       24.21      9.87 o 
   5   9  16       62.40       69.18     11.12 o 
   6   9  16       46.80       48.23     23.19 o 
  -8  10  16       99.41      142.28     46.84 o 
  -7  10  16        9.69        2.48     10.60 o 
  -6  10  16        2.03        9.46      6.75 o 
  -5  10  16       12.60        7.86      6.72 o 
  -4  10  16        3.18       -2.50      7.33 o 
  -3  10  16       15.61        6.10      6.84 o 
  -2  10  16       50.49       45.53      7.14 o 
  -1  10  16       53.03       54.46      8.92 o 
   0  10  16       79.48       77.86      8.59 o 
   1  10  16       14.94       16.27      8.37 o 
   2  10  16      196.17      180.38     21.61 o 
   3  10  16      188.52      201.28     22.30 o 
 -17   0  17        1.83       18.30     15.70 o 
 -16   0  17      111.73      148.37     19.34 o 
 -15   0  17      185.82      196.40     18.99 o 
 -14   0  17        6.72        7.42     15.77 o 
 -13   0  17      103.48      105.25     16.71 o 
 -12   0  17       37.02       37.62     11.75 o 
 -11   0  17        0.06       -0.49      9.77 o 
 -10   0  17       11.92       16.59      8.36 o 
  -9   0  17      292.78      278.58     14.44 o 
  -8   0  17      204.78      188.36     12.29 o 
  -7   0  17       46.35       35.71     11.15 o 
  -6   0  17      215.74      173.05     13.39 o 
  -5   0  17        1.64       -3.71      4.44 o 
  -4   0  17        1.96        0.56      4.95 o 
  -3   0  17        0.04        0.33      4.56 o 
  -2   0  17      302.72      305.57     16.09 o 
  -1   0  17        1.49       -3.88      4.58 o 
   0   0  17       14.90       16.39      5.63 o 
   1   0  17       14.64       13.58      7.36 o 
   2   0  17      112.23      108.00     10.47 o 
   3   0  17       23.38       10.66      8.35 o 
   4   0  17       60.84       80.05     19.48 o 
   5   0  17        0.51        5.03     12.06 o 
   6   0  17       15.91        7.98      9.39 o 
   7   0  17       41.30       46.47     10.17 o 
   8   0  17       23.52       27.63     10.07 o 
   9   0  17      157.54      158.53     16.44 o 
  10   0  17        2.43       -9.19      9.19 o 
  11   0  17        0.18        7.08     12.83 o 
 -17   1  17        2.86       -9.16      9.16 o 
 -16   1  17        2.02       -9.33      9.33 o 
 -15   1  17      100.69      100.59     12.23 o 
 -14   1  17       48.88       40.42      9.67 o 
 -13   1  17       29.79       27.92      9.33 o 
 -12   1  17       91.81      103.34     10.40 o 
 -11   1  17      210.50      253.59     11.24 o 
 -10   1  17      111.47      112.89     10.45 o 
  -9   1  17       58.68       69.21      6.77 o 
  -8   1  17       49.04       47.65      5.48 o 
  -7   1  17      102.78      111.60      7.33 o 
  -6   1  17       99.41       64.83      6.48 o 
  -5   1  17      219.30      190.87      7.44 o 
  -4   1  17      115.87       62.14      6.33 o 
  -3   1  17       55.06       48.63      5.35 o 
  -2   1  17       35.97       30.53      4.92 o 
  -1   1  17        7.66        7.84      3.86 o 
   0   1  17      260.30      242.88      7.72 o 
   1   1  17      145.64      143.32      6.47 o 
   2   1  17       29.01       24.46      4.97 o 
   3   1  17       23.29       19.94      5.08 o 
   4   1  17       11.40        0.16      7.13 o 
   5   1  17       38.19       36.86      7.02 o 
   6   1  17       64.30       60.37      7.10 o 
   7   1  17       64.36       63.10      7.36 o 
   8   1  17        4.02       -6.14      6.14 o 
   9   1  17       55.32       58.20      7.63 o 
  10   1  17      111.24      124.01      9.53 o 
  11   1  17      599.01      641.63     19.84 o 
 -17   2  17        5.44       14.26      9.88 o 
 -16   2  17       26.05       26.52     10.07 o 
 -15   2  17       86.70      117.01     18.77 o 
 -14   2  17        2.99       -2.19      7.88 o 
 -13   2  17       10.87        7.49      8.72 o 
 -12   2  17       58.53       60.14     15.26 o 
 -11   2  17        2.10        8.50      8.03 o 
 -10   2  17       45.54       52.26      6.72 o 
  -9   2  17      116.22      115.26      7.52 o 
  -8   2  17      108.93      108.71      7.44 o 
  -7   2  17       78.30       62.83      7.29 o 
  -6   2  17      201.43      190.15      8.40 o 
  -5   2  17        9.45       -4.89      4.89 o 
  -4   2  17        6.91        6.68      4.86 o 
  -3   2  17       67.43       68.77      8.28 o 
  -2   2  17       27.58       36.69      4.99 o 
  -1   2  17       80.54       78.16      6.03 o 
   0   2  17       19.55       12.38      4.86 o 
   1   2  17      156.38      136.95      7.44 o 
   2   2  17      231.46      227.87      8.68 o 
   3   2  17        7.44        1.40      4.24 o 
   4   2  17      114.50      133.26      7.61 o 
   5   2  17       64.64       72.65      7.00 o 
   6   2  17       90.04       94.36      8.59 o 
   7   2  17       38.51       39.31      7.16 o 
   8   2  17       17.85       19.50      7.57 o 
   9   2  17      150.12      176.99     10.11 o 
  10   2  17       51.49       56.01      8.67 o 
  11   2  17       63.34       75.94      9.03 o 
 -16   3  17       16.57       -2.09     11.75 o 
 -15   3  17       62.44       57.94     12.57 o 
 -14   3  17      146.28      158.75     12.96 o 
 -13   3  17       18.27       33.47      9.52 o 
 -12   3  17        5.14       -0.70      7.49 o 
 -11   3  17      117.36      125.81      9.59 o 
 -10   3  17      140.98      144.00      9.60 o 
  -9   3  17        9.42        4.32      5.51 o 
  -8   3  17       19.78       18.92      6.02 o 
  -7   3  17      228.36      261.13      9.91 o 
  -6   3  17        7.90       -4.06      4.99 o 
  -5   3  17      290.96      249.74      9.52 o 
  -4   3  17      135.80      119.80      6.79 o 
  -3   3  17      292.30      258.22      8.78 o 
  -2   3  17       11.65       15.22      4.33 o 
  -1   3  17       10.90        1.80      4.79 o 
   0   3  17       28.24       21.48      4.83 o 
   1   3  17      132.04      116.41      6.52 o 
   2   3  17      108.75      106.95      6.06 o 
   3   3  17       71.07       72.00      9.13 o 
   4   3  17      248.05      244.32      9.73 o 
   5   3  17       51.45       48.90      6.82 o 
   6   3  17       75.69       65.90      7.46 o 
   7   3  17       84.09       89.88      8.78 o 
   8   3  17       38.50       29.26      7.84 o 
   9   3  17      124.79      137.29     10.58 o 
  10   3  17      108.73      101.88     10.71 o 
  11   3  17      146.42      164.66     11.66 o 
 -16   4  17       49.91       38.71     11.71 o 
 -15   4  17       29.07       29.79     11.14 o 
 -14   4  17       70.09       52.02     14.86 o 
 -13   4  17        7.33       -7.74      7.74 o 
 -12   4  17       92.62      117.44     14.88 o 
 -11   4  17       22.68       21.13      6.38 o 
 -10   4  17       33.64       35.92      6.93 o 
  -9   4  17       40.62       54.85      6.60 o 
  -8   4  17      291.49      305.67     10.38 o 
  -7   4  17       33.01       28.47      6.16 o 
  -6   4  17      105.82      111.06      7.09 o 
  -5   4  17       10.29        0.02      4.78 o 
  -4   4  17       20.53       16.25      4.61 o 
  -3   4  17       85.49       89.77      5.93 o 
  -2   4  17       13.11       14.29      4.77 o 
  -1   4  17       63.68       55.96      4.91 o 
   0   4  17      183.12      193.20      7.28 o 
   1   4  17      119.81      118.35      6.48 o 
   2   4  17       19.11       15.76      4.65 o 
   3   4  17      137.35      131.10      7.82 o 
   4   4  17      207.18      227.47      9.68 o 
   5   4  17       33.71       43.06      6.86 o 
   6   4  17        8.67        8.09      6.43 o 
   7   4  17       45.17       37.71      7.52 o 
   8   4  17       24.32       23.21      7.86 o 
   9   4  17       82.91       79.28      9.71 o 
  10   4  17      118.90      152.02     11.40 o 
 -15   5  17       37.15       17.74     11.44 o 
 -14   5  17       20.96       15.38     10.33 o 
 -13   5  17       19.73        5.63      8.17 o 
 -12   5  17        9.46        5.17      7.18 o 
 -11   5  17       18.09       15.73      7.19 o 
 -10   5  17        2.74        3.27      5.62 o 
  -9   5  17       46.91       38.34      6.58 o 
  -8   5  17       58.90       49.46      6.28 o 
  -7   5  17       46.59       46.62      6.38 o 
  -6   5  17      100.08      123.07      7.49 o 
  -5   5  17       84.45       77.18      6.66 o 
  -4   5  17       44.99       45.23      5.65 o 
  -3   5  17        5.44        4.06      4.23 o 
  -2   5  17       21.61       35.07      5.05 o 
  -1   5  17        1.85       -3.99      4.43 o 
   0   5  17        0.97       -5.32      5.65 o 
   1   5  17       31.23       22.85      5.06 o 
   2   5  17       25.20       21.55      5.08 o 
   3   5  17      201.43      221.55      9.40 o 
   4   5  17        2.86        5.99      6.89 o 
   5   5  17      205.70      236.35     10.15 o 
   6   5  17       83.19       67.28      7.66 o 
   7   5  17       54.76       22.96      6.77 o 
   8   5  17       20.03        7.64      7.30 o 
   9   5  17       91.78       72.68      9.44 o 
  10   5  17       75.72       68.25      9.85 o 
 -14   6  17      111.33      117.22     13.98 o 
 -13   6  17       28.40       35.64     10.77 o 
 -12   6  17       12.41        7.49      7.34 o 
 -11   6  17        6.81        5.07      7.04 o 
 -10   6  17       20.84        4.45      6.46 o 
  -9   6  17      160.31      159.43      8.72 o 
  -8   6  17      194.20      219.72      9.46 o 
  -7   6  17       12.84       10.87      5.67 o 
  -6   6  17       17.51       21.94      5.61 o 
  -5   6  17       40.08       31.83      5.66 o 
  -4   6  17       56.97       61.81      5.43 o 
  -3   6  17       41.86       47.19      5.43 o 
  -2   6  17       48.33       42.68      5.53 o 
  -1   6  17        1.83       10.22      5.28 o 
   0   6  17      225.08      227.85      7.68 o 
   1   6  17       45.36       38.47      5.41 o 
   2   6  17      137.24      135.78      7.23 o 
   3   6  17      172.62      171.98      8.59 o 
   4   6  17       87.15       73.34      7.84 o 
   5   6  17       71.56       64.60      7.51 o 
   6   6  17       27.27       27.54      8.16 o 
   7   6  17       30.44       46.01     10.62 o 
   8   6  17       40.18       21.24      7.77 o 
   9   6  17        0.76        8.17     10.04 o 
 -13   7  17       98.24      140.35     31.07 o 
 -12   7  17       10.79       -1.86     12.46 o 
 -11   7  17       74.27       74.16     15.08 o 
 -10   7  17       13.99       20.97      9.15 o 
  -9   7  17       34.56       31.54      7.43 o 
  -8   7  17       15.81       15.67      6.28 o 
  -7   7  17       15.94       16.43      5.96 o 
  -6   7  17      206.80      233.24      9.55 o 
  -5   7  17      118.64      133.72      7.52 o 
  -4   7  17        9.72        9.74      5.10 o 
  -3   7  17       10.84        9.16      7.41 o 
  -2   7  17       49.30       55.24      5.21 o 
  -1   7  17        1.32       -4.28      4.28 o 
   0   7  17        3.82        4.38      5.01 o 
   1   7  17        4.67       -4.69      4.69 o 
   2   7  17       56.77       53.64      7.17 o 
   3   7  17       72.74       71.59      7.07 o 
   4   7  17      349.85      375.22     12.45 o 
   5   7  17      169.38      175.70     10.64 o 
   6   7  17       62.08       48.19      9.36 o 
   7   7  17       20.91        9.79      8.47 o 
   8   7  17       25.36       16.25     12.85 o 
 -12   8  17       12.70        6.25     13.45 o 
 -11   8  17        5.37       -9.82     28.29 o 
 -10   8  17        2.59        0.12      9.27 o 
  -9   8  17        1.11       -9.39      9.39 o 
  -8   8  17       58.42       72.27      9.00 o 
  -7   8  17        0.91        3.80      6.45 o 
  -6   8  17       10.51        7.62      6.53 o 
  -5   8  17       17.83       18.60      6.79 o 
  -4   8  17       44.55       39.63      6.75 o 
  -3   8  17       23.98       32.31      6.69 o 
  -2   8  17       29.26       24.81      6.19 o 
  -1   8  17       13.87        9.09      5.95 o 
   0   8  17        0.58       -6.34      6.34 o 
   1   8  17       76.72       89.67      9.74 o 
   2   8  17      230.75      243.22     14.42 o 
   3   8  17      336.54      359.62     16.64 o 
   4   8  17       61.93       59.77     12.32 o 
   5   8  17      138.08      158.87     15.85 o 
   6   8  17       50.19       63.10     11.69 o 
 -10   9  17       87.60       73.64     16.05 o 
  -9   9  17       20.78       16.65      8.40 o 
  -8   9  17       32.47       35.71      9.40 o 
  -7   9  17        8.70       -0.05      7.37 o 
  -6   9  17       70.29       70.88      8.57 o 
  -5   9  17        6.93       -3.33      6.09 o 
  -4   9  17       20.46        4.28      5.89 o 
  -3   9  17      134.65      137.04      8.84 o 
  -2   9  17       20.70       23.03      6.55 o 
  -1   9  17        4.07        2.50      6.53 o 
   0   9  17        8.25        6.06      7.95 o 
   1   9  17      175.45      171.45     12.88 o 
   2   9  17       75.70       83.58     10.61 o 
   3   9  17       47.76       41.37     10.71 o 
   4   9  17      278.16      306.83     23.79 o 
  -7  10  17       92.58      107.41     18.09 o 
  -6  10  17        9.93        1.40     10.02 o 
  -5  10  17       27.48       16.90     13.12 o 
  -4  10  17        2.27        1.16      8.66 o 
  -3  10  17        1.11       -2.99      8.63 o 
  -2  10  17       71.86       93.64     11.69 o 
  -1  10  17       24.47       25.95     12.29 o 
   0  10  17       28.19       42.95     13.62 o 
   1  10  17       72.10      132.94     35.71 o 
 -17   0  18       45.35       41.27     15.74 o 
 -16   0  18       14.12       -7.86     15.04 o 
 -15   0  18        1.36       -5.93     35.71 o 
 -14   0  18       76.53       74.54     15.70 o 
 -13   0  18       17.62       26.43     14.38 o 
 -12   0  18       72.01       45.45     13.77 o 
 -11   0  18      109.91      108.41     17.16 o 
 -10   0  18        0.49       -9.18      9.18 o 
  -9   0  18       20.12        4.90     11.46 o 
  -8   0  18        1.96       -3.66      7.81 o 
  -7   0  18       42.29       46.71     11.35 o 
  -6   0  18       59.45       80.65     12.78 o 
  -5   0  18       39.13       10.98      9.58 o 
  -4   0  18       32.86       46.22      7.69 o 
  -3   0  18        0.44       -5.41      6.96 o 
  -2   0  18        0.13       -3.48      6.23 o 
  -1   0  18       25.59       12.20      7.08 o 
   0   0  18      338.07      362.51     15.14 o 
   1   0  18      189.15      216.47     12.65 o 
   2   0  18      160.48      159.72     11.54 o 
   3   0  18        1.84       -2.80      7.66 o 
   4   0  18       13.86       15.48     10.43 o 
   5   0  18       11.18        6.58     10.43 o 
   6   0  18        4.70        4.32      9.99 o 
   7   0  18      162.92      175.02     12.18 o 
   8   0  18        0.72       -8.81     13.79 o 
   9   0  18       23.97       31.08      9.83 o 
  10   0  18       11.13       15.20      9.91 o 
  11   0  18       28.95       75.16     15.95 o 
 -17   1  18       23.96       35.89     17.37 o 
 -16   1  18        4.62       -9.51      9.51 o 
 -15   1  18       37.59       29.98      9.98 o 
 -14   1  18        5.38       -7.45      8.12 o 
 -13   1  18       27.22       20.44     10.17 o 
 -12   1  18       21.40        9.03      8.38 o 
 -11   1  18       85.04       97.20     10.30 o 
 -10   1  18       50.80       43.74      7.36 o 
  -9   1  18       25.79       17.51      7.05 o 
  -8   1  18       14.05       14.64      6.25 o 
  -7   1  18       58.07       52.67      6.45 o 
  -6   1  18        2.42        5.17      5.59 o 
  -5   1  18        9.80        1.56      4.45 o 
  -4   1  18       40.93       55.81      5.50 o 
  -3   1  18       18.81        6.28      4.58 o 
  -2   1  18       18.46       21.73      5.04 o 
  -1   1  18       34.77       13.47      5.05 o 
   0   1  18       14.82       10.50      5.09 o 
   1   1  18       66.39       83.36      6.50 o 
   2   1  18       96.24      115.19      7.08 o 
   3   1  18       48.94       32.20      6.64 o 
   4   1  18      200.60      220.98     12.14 o 
   5   1  18       69.38       78.34     11.73 o 
   6   1  18        8.35       -1.55      5.96 o 
   7   1  18       32.33       34.89      7.48 o 
   8   1  18       20.95       12.01      6.57 o 
   9   1  18       37.01       30.35      6.98 o 
  10   1  18        3.14        1.72      7.57 o 
  11   1  18      195.71      191.01     12.27 o 
 -16   2  18       15.62       10.41      9.66 o 
 -15   2  18       18.43       -8.79      9.37 o 
 -14   2  18       99.32       94.88     11.63 o 
 -13   2  18       41.11       53.24      9.52 o 
 -12   2  18       39.81       31.61      9.29 o 
 -11   2  18       44.77       53.39      9.66 o 
 -10   2  18       42.11       41.97      8.80 o 
  -9   2  18       33.59       35.31      5.84 o 
  -8   2  18       47.25       40.56      6.05 o 
  -7   2  18       43.30       62.59      7.60 o 
  -6   2  18       21.74       28.12      5.84 o 
  -5   2  18       17.64       19.02      4.97 o 
  -4   2  18        8.91       10.22      4.90 o 
  -3   2  18       29.78       28.44      5.34 o 
  -2   2  18       78.41       75.03      6.22 o 
  -1   2  18        3.41        0.01      4.67 o 
   0   2  18       26.24       29.81      5.65 o 
   1   2  18      224.04      238.11     11.35 o 
   2   2  18      151.42      134.62      7.73 o 
   3   2  18        9.18        5.70      6.09 o 
   4   2  18      112.46      109.78     10.57 o 
   5   2  18       35.92       32.98      8.15 o 
   6   2  18       41.58       43.14      8.93 o 
   7   2  18       12.60        5.67      7.27 o 
   8   2  18        5.04       -0.80      7.71 o 
   9   2  18        4.80       -7.50      7.50 o 
  10   2  18       66.01       57.40     10.37 o 
 -16   3  18        5.74       -1.47     12.15 o 
 -15   3  18        3.84       -7.89      8.30 o 
 -14   3  18       32.00       40.09     10.04 o 
 -13   3  18       30.46       15.26      8.72 o 
 -12   3  18       25.93       14.58      9.83 o 
 -11   3  18       50.30       40.85      9.22 o 
 -10   3  18       44.06       47.36      7.65 o 
  -9   3  18       46.26       57.23      7.12 o 
  -8   3  18        1.82        0.70      5.90 o 
  -7   3  18        5.53        3.98      5.41 o 
  -6   3  18       17.64       14.57      6.01 o 
  -5   3  18       54.78       56.77      5.99 o 
  -4   3  18        7.97        4.27      4.90 o 
  -3   3  18      109.62      114.43      6.61 o 
  -2   3  18       83.76       74.89      6.21 o 
  -1   3  18       24.36       26.46      5.41 o 
   0   3  18       41.76       41.83      5.45 o 
   1   3  18      192.28      199.24      7.88 o 
   2   3  18        2.55       -4.83      4.83 o 
   3   3  18       25.68       21.22      6.54 o 
   4   3  18       61.60       68.29      7.23 o 
   5   3  18       63.06       77.52      8.45 o 
   6   3  18       35.53       44.10      8.93 o 
   7   3  18       19.33       14.50      7.67 o 
   8   3  18       21.86       16.33      7.91 o 
   9   3  18       38.23       21.00      9.21 o 
  10   3  18        9.41        2.66      9.21 o 
 -15   4  18       15.71      -10.14     10.22 o 
 -14   4  18       20.09       24.46     11.51 o 
 -13   4  18        9.88       -8.45      9.14 o 
 -12   4  18       30.54       33.94      8.44 o 
 -11   4  18        0.14        7.63      7.15 o 
 -10   4  18       16.81        7.13      5.87 o 
  -9   4  18       43.52       43.02      6.33 o 
  -8   4  18        1.12       -4.75      5.14 o 
  -7   4  18       56.31       52.88      6.00 o 
  -6   4  18       42.44       53.61      6.21 o 
  -5   4  18       98.86      118.19      8.25 o 
  -4   4  18       11.00       15.31      5.01 o 
  -3   4  18       30.82       30.75      5.57 o 
  -2   4  18        0.95       -3.54      4.57 o 
  -1   4  18       58.13       69.35      5.89 o 
   0   4  18       92.92      111.34      6.64 o 
   1   4  18        5.42       10.82      4.88 o 
   2   4  18       23.10       18.75      5.63 o 
   3   4  18      133.54      132.41      9.13 o 
   4   4  18      110.57      117.04      8.21 o 
   5   4  18      136.45      143.20      8.98 o 
   6   4  18       36.44       40.10      9.64 o 
   7   4  18       10.86       -0.75      7.54 o 
   8   4  18        6.41        1.96      8.01 o 
   9   4  18        9.97        6.25      8.01 o 
  10   4  18       70.09       66.58     12.26 o 
 -15   5  18       43.11       28.41     11.32 o 
 -14   5  18       36.13       58.63     20.38 o 
 -13   5  18       33.59       49.13     13.34 o 
 -12   5  18       16.37       15.55      9.30 o 
 -11   5  18       54.65       59.43      8.74 o 
 -10   5  18       19.71       18.59      6.39 o 
  -9   5  18       12.35       17.31      5.97 o 
  -8   5  18       22.07       11.54      6.01 o 
  -7   5  18      133.31      128.69      8.05 o 
  -6   5  18        6.76        0.21      5.48 o 
  -5   5  18       19.89       19.89      5.93 o 
  -4   5  18        0.70       -3.18      4.58 o 
  -3   5  18       15.43       24.09      4.90 o 
  -2   5  18       23.89       24.53      4.90 o 
  -1   5  18       42.04       64.86      6.35 o 
   0   5  18       76.45       93.50      6.69 o 
   1   5  18       18.97       20.76      5.17 o 
   2   5  18       32.77       29.45      6.18 o 
   3   5  18       65.40       79.09      7.64 o 
   4   5  18      125.63       87.30      8.16 o 
   5   5  18      103.81      134.82      8.87 o 
   6   5  18       27.03       21.44      7.02 o 
   7   5  18       27.79       15.80      7.37 o 
   8   5  18       33.40       37.96     11.61 o 
   9   5  18       69.83       79.36     10.16 o 
 -14   6  18       41.75       23.39     11.75 o 
 -13   6  18        5.18       -7.27     11.55 o 
 -12   6  18       98.81      111.72     12.54 o 
 -11   6  18       60.60       67.90      9.21 o 
 -10   6  18       14.61        2.97      6.37 o 
  -9   6  18        0.28        5.10      7.65 o 
  -8   6  18       42.14       34.94      6.50 o 
  -7   6  18       47.86       43.81      6.60 o 
  -6   6  18      116.14      129.44      7.93 o 
  -5   6  18       90.55       77.90      6.74 o 
  -4   6  18        2.19       -1.07      4.89 o 
  -3   6  18       91.89      109.14      7.97 o 
  -2   6  18       15.05        1.55      5.87 o 
  -1   6  18      152.82      162.89      7.93 o 
   0   6  18       38.10       41.32      5.55 o 
   1   6  18       29.25       22.98      5.65 o 
   2   6  18       10.48       -5.69      5.69 o 
   3   6  18      118.75      130.74      8.25 o 
   4   6  18       54.14       50.09      9.25 o 
   5   6  18      142.03      136.97      9.51 o 
   6   6  18       22.70       13.08      7.48 o 
   7   6  18        3.29       -6.64      7.54 o 
   8   6  18       36.06       14.47     11.65 o 
 -13   7  18       55.29       30.95     14.25 o 
 -12   7  18       12.49        4.90     12.78 o 
 -11   7  18        2.33       -9.58      9.58 o 
 -10   7  18        3.33       -2.58      7.29 o 
  -9   7  18       24.61       22.66      7.83 o 
  -8   7  18       17.49       18.93      6.47 o 
  -7   7  18        7.55        8.46      6.34 o 
  -6   7  18        0.85       -5.31      5.31 o 
  -5   7  18       59.51       61.53      6.49 o 
  -4   7  18       43.27       42.25      5.96 o 
  -3   7  18        1.71        1.08      5.09 o 
  -2   7  18        7.02        7.24      4.91 o 
  -1   7  18       27.24       25.59      5.37 o 
   0   7  18       29.24       20.99      5.67 o 
   1   7  18       39.24       41.81      6.04 o 
   2   7  18       95.20      105.70      8.11 o 
   3   7  18       16.23        5.20      6.36 o 
   4   7  18       32.84       42.08      7.81 o 
   5   7  18       50.01       54.81      9.80 o 
   6   7  18        5.95        6.14      9.96 o 
   7   7  18       42.28       38.19     11.11 o 
 -11   8  18       34.93       18.36     12.78 o 
 -10   8  18        0.96       -2.59      9.75 o 
  -9   8  18       48.53       51.79     10.77 o 
  -8   8  18      106.15      124.86     10.19 o 
  -7   8  18       89.80       89.38      8.75 o 
  -6   8  18       14.01       12.17      7.04 o 
  -5   8  18       31.15       25.71      6.52 o 
  -4   8  18        8.58       15.51      7.20 o 
  -3   8  18      120.52      143.34      8.90 o 
  -2   8  18       48.61       37.72      7.15 o 
  -1   8  18       54.34       60.28      7.91 o 
   0   8  18       42.20       20.64      7.46 o 
   1   8  18        8.35       -3.73      9.23 o 
   2   8  18       87.05       89.56     11.52 o 
   3   8  18       54.94       39.55     11.65 o 
   4   8  18       36.32       50.36     11.19 o 
   5   8  18        3.65        5.60     10.28 o 
  -9   9  18       12.37        2.61     12.26 o 
  -8   9  18       19.74       14.08      8.77 o 
  -7   9  18       33.55       42.51      8.85 o 
  -6   9  18       23.19       12.86      7.71 o 
  -5   9  18      274.53      301.30     12.40 o 
  -4   9  18       43.64       34.03      7.38 o 
  -3   9  18       10.48       12.40      6.89 o 
  -2   9  18       32.79       49.99      7.33 o 
  -1   9  18       45.19       51.00      8.16 o 
   0   9  18       23.76       24.23      8.49 o 
   1   9  18        9.70       -5.25     10.31 o 
   2   9  18       40.96       57.18     11.30 o 
   3   9  18        2.28       15.55     22.26 o 
  -4  10  18        5.37       21.03      9.98 o 
  -3  10  18      173.03      198.52     15.94 o 
  -2  10  18       30.37       41.58     15.27 o 
 -16   0  19        0.64       28.14     14.38 o 
 -15   0  19        0.59       -4.46     12.12 o 
 -14   0  19       24.57      -12.01     12.01 o 
 -13   0  19       47.38       73.62     16.36 o 
 -12   0  19        2.06       -5.10     13.12 o 
 -11   0  19       97.29      106.94     23.65 o 
 -10   0  19      263.48      292.80     40.81 o 
  -9   0  19        0.00       -1.53     15.77 o 
  -8   0  19        0.01      -12.75     30.14 o 
  -7   0  19        3.40       -3.65      9.77 o 
  -6   0  19        1.37        1.56     10.15 o 
  -5   0  19        7.92       -1.45      9.58 o 
  -4   0  19       42.76       40.59     19.94 o 
  -3   0  19        2.46       -1.20     10.02 o 
  -2   0  19       20.23       47.27     19.01 o 
  -1   0  19       57.13       73.65     12.92 o 
   0   0  19       19.09       21.68      7.95 o 
   1   0  19       88.69       86.27     11.80 o 
   2   0  19       50.21       65.45     10.18 o 
   3   0  19       36.26       29.72      9.85 o 
   4   0  19        7.31        4.75      9.95 o 
   5   0  19       44.87       54.37     14.09 o 
   6   0  19       48.65       43.77     10.88 o 
   7   0  19       92.64      115.35     13.12 o 
   8   0  19       24.82       26.98      9.60 o 
   9   0  19       37.10       29.89     17.00 o 
  10   0  19        0.25       -0.45     15.63 o 
 -16   1  19        4.87       14.95     10.27 o 
 -15   1  19        5.47       -9.36      9.36 o 
 -14   1  19        0.99       -9.05      9.05 o 
 -13   1  19       55.88       54.18     10.39 o 
 -12   1  19      336.77      358.21     16.65 o 
 -11   1  19        2.56       -5.69      7.87 o 
 -10   1  19       62.37       46.98      9.57 o 
  -9   1  19      131.78      158.77     11.18 o 
  -8   1  19       37.64       39.43      7.31 o 
  -7   1  19        6.72        8.17      9.37 o 
  -6   1  19        7.83        8.40      5.74 o 
  -5   1  19       14.06        9.68      5.99 o 
  -4   1  19       15.80       18.35      5.21 o 
  -3   1  19       24.88       22.18      5.90 o 
  -2   1  19       46.34       45.02      5.60 o 
  -1   1  19      157.70      152.81      8.29 o 
   0   1  19       82.44       82.74      7.89 o 
   1   1  19       28.98       36.83      7.21 o 
   2   1  19       84.40       94.14      8.59 o 
   3   1  19        6.87       -6.79      7.40 o 
   4   1  19        3.12       -7.84      7.84 o 
   5   1  19       21.84       22.53      8.63 o 
   6   1  19        6.67        9.57      6.36 o 
   7   1  19       21.02        6.02      7.22 o 
   8   1  19       30.08       21.64      6.92 o 
   9   1  19       79.28       91.04      8.54 o 
  10   1  19       15.52        8.30      8.10 o 
 -16   2  19       13.16       11.13     10.30 o 
 -15   2  19       27.90       -5.34     10.58 o 
 -14   2  19        7.83       -3.56      8.92 o 
 -13   2  19       20.05        1.31      9.13 o 
 -12   2  19       47.64       46.42      9.71 o 
 -11   2  19       35.16       47.98      9.49 o 
 -10   2  19       74.77      109.51     10.62 o 
  -9   2  19        3.15        2.63      7.54 o 
  -8   2  19       19.42       12.67      5.61 o 
  -7   2  19        9.42        8.47      5.79 o 
  -6   2  19        3.18        0.98      4.81 o 
  -5   2  19        5.56        1.85      5.24 o 
  -4   2  19       14.81       10.34      5.14 o 
  -3   2  19        6.79       12.39      5.07 o 
  -2   2  19       34.78       37.36      5.81 o 
  -1   2  19        7.57       10.54      5.77 o 
   0   2  19       55.28       53.52      6.31 o 
   1   2  19      176.19      169.04      8.62 o 
   2   2  19        1.52       -4.24      5.80 o 
   3   2  19       18.37        1.74      7.91 o 
   4   2  19       10.60       13.44      8.99 o 
   5   2  19       21.39       17.00      8.63 o 
   6   2  19       20.97       18.51      8.31 o 
   7   2  19       68.12       72.54      9.72 o 
   8   2  19       44.26       45.95      9.00 o 
   9   2  19       23.28       13.23      8.48 o 
  10   2  19       40.25       21.63      9.61 o 
 -15   3  19        0.21       -6.92     11.60 o 
 -14   3  19        5.10       -8.94      8.94 o 
 -13   3  19       19.16        4.00      9.43 o 
 -12   3  19        2.11       -2.44     10.84 o 
 -11   3  19       43.87       49.73      9.14 o 
 -10   3  19        1.10       -7.14      7.47 o 
  -9   3  19       46.55       58.97      7.50 o 
  -8   3  19      102.43      112.50      8.26 o 
  -7   3  19       22.75       10.98      6.15 o 
  -6   3  19       10.39        9.82      7.05 o 
  -5   3  19       22.24       22.26      5.59 o 
  -4   3  19       54.96       79.00      6.49 o 
  -3   3  19       19.80       42.85      5.86 o 
  -2   3  19        5.89        4.84      5.29 o 
  -1   3  19       29.23       27.67      5.89 o 
   0   3  19       16.95       18.06      5.27 o 
   1   3  19        7.81        6.11      5.30 o 
   2   3  19        3.17       -3.90      5.34 o 
   3   3  19        9.73        5.00      7.94 o 
   4   3  19      178.45      160.23     11.34 o 
   5   3  19      159.65      176.56     11.44 o 
   6   3  19       82.78       85.17      9.48 o 
   7   3  19       23.55       11.47      8.87 o 
   8   3  19       14.34       -7.72      7.72 o 
   9   3  19       29.76       36.42      9.49 o 
 -15   4  19       28.73       27.49     11.62 o 
 -14   4  19       53.19       52.70     12.64 o 
 -13   4  19       21.66        5.04     10.76 o 
 -12   4  19       25.48       12.03      9.12 o 
 -11   4  19        0.65       -3.41      8.01 o 
 -10   4  19       17.19        7.28      6.87 o 
  -9   4  19       15.40       16.10      6.07 o 
  -8   4  19        0.21        1.18      6.45 o 
  -7   4  19       14.62       10.22      5.87 o 
  -6   4  19       17.32       14.16      5.84 o 
  -5   4  19       53.82       63.02      7.09 o 
  -4   4  19       20.99       12.68      5.21 o 
  -3   4  19       37.44       38.58      5.80 o 
  -2   4  19       97.85      100.74      6.49 o 
  -1   4  19       12.10        5.13      5.03 o 
   0   4  19       63.44       79.71      6.39 o 
   1   4  19      210.20      211.83      8.22 o 
   2   4  19        7.79       12.86      5.85 o 
   3   4  19      103.37      102.67      8.17 o 
   4   4  19       31.06       28.05      6.50 o 
   5   4  19       94.76      106.74     10.39 o 
   6   4  19       25.91       19.06      8.84 o 
   7   4  19       85.53       95.18     10.92 o 
   8   4  19       19.03       18.56      8.69 o 
   9   4  19        5.29       -2.40      7.88 o 
 -14   5  19       97.36       94.64     17.26 o 
 -13   5  19       33.10       15.51     10.83 o 
 -12   5  19       12.02       10.39      9.51 o 
 -11   5  19       10.16       -7.16      7.56 o 
 -10   5  19      123.13      131.63      8.71 o 
  -9   5  19       38.35       42.13      6.91 o 
  -8   5  19       86.89       88.41     10.35 o 
  -7   5  19        1.24       -5.78      5.78 o 
  -6   5  19       11.74       14.31      6.51 o 
  -5   5  19       43.39       46.15      6.11 o 
  -4   5  19       37.22       52.64      5.75 o 
  -3   5  19      100.77      125.84      7.26 o 
  -2   5  19        3.43       -3.02      5.08 o 
  -1   5  19        2.26       -4.37      5.01 o 
   0   5  19       44.25       39.53      6.06 o 
   1   5  19        1.30        4.39      5.17 o 
   2   5  19       68.49       64.99      7.01 o 
   3   5  19       38.44       29.55      6.78 o 
   4   5  19      120.48      133.60      8.82 o 
   5   5  19      270.05      331.91     12.01 o 
   6   5  19        4.41      -11.59     11.59 o 
   7   5  19        0.91        4.89      8.50 o 
   8   5  19       19.41       27.52      8.84 o 
 -13   6  19        3.02        2.32     16.23 o 
 -12   6  19      161.38      185.16     14.40 o 
 -11   6  19       18.13       12.44      9.61 o 
 -10   6  19       15.44       12.08      7.19 o 
  -9   6  19       10.10       10.22      6.00 o 
  -8   6  19       31.59       30.23      6.96 o 
  -7   6  19        0.18        3.45      5.96 o 
  -6   6  19       25.56       13.86      7.08 o 
  -5   6  19      160.60      156.80      7.65 o 
  -4   6  19       50.66       64.90      6.28 o 
  -3   6  19        4.19       -0.29      5.23 o 
  -2   6  19       72.41       87.08      7.01 o 
  -1   6  19       20.21       26.97      5.64 o 
   0   6  19        5.02        0.84      5.27 o 
   1   6  19       99.62      114.52      6.85 o 
   2   6  19       50.90       45.73      7.34 o 
   3   6  19      113.99      104.08      8.32 o 
   4   6  19        8.61        9.73      6.95 o 
   5   6  19       27.33       30.68      7.58 o 
   6   6  19        6.44       -1.73      7.23 o 
   7   6  19       87.03       79.55     11.48 o 
 -12   7  19       22.03       -2.34     16.23 o 
 -11   7  19        4.72      -12.12     12.12 o 
 -10   7  19      107.03      103.98     13.69 o 
  -9   7  19       16.26       31.41      8.93 o 
  -8   7  19        8.09        1.87      6.43 o 
  -7   7  19       25.98       33.13      7.30 o 
  -6   7  19       53.47       37.03     10.65 o 
  -5   7  19      105.52      148.86      8.07 o 
  -4   7  19        2.59        4.12      7.23 o 
  -3   7  19      105.19      118.62      9.03 o 
  -2   7  19       64.46       80.63      6.63 o 
  -1   7  19        8.75       -0.46      5.53 o 
   0   7  19      148.06      177.37      8.27 o 
   1   7  19       28.47        8.78      6.49 o 
   2   7  19       17.12       10.68     10.16 o 
   3   7  19       80.17       82.79      8.34 o 
   4   7  19      115.32      126.82     10.75 o 
   5   7  19        3.59       -7.95      7.98 o 
   6   7  19        3.81       -9.98     13.39 o 
 -10   8  19       59.87       70.91     13.00 o 
  -9   8  19       15.13       -0.17     10.15 o 
  -8   8  19       59.79       63.17      9.05 o 
  -7   8  19        8.81       -7.33      7.33 o 
  -6   8  19        1.49       -6.08      6.82 o 
  -5   8  19       79.48       96.75      8.62 o 
  -4   8  19       13.34        4.83      6.76 o 
  -3   8  19       96.22      117.57      9.55 o 
  -2   8  19        7.99       -6.97      6.97 o 
  -1   8  19      153.43      173.47     10.83 o 
   0   8  19       87.72       94.14      9.36 o 
   1   8  19        5.52       13.43      9.57 o 
   2   8  19       91.53      102.54     11.32 o 
   3   8  19        7.45        3.10      8.89 o 
   4   8  19        9.32        1.34      9.05 o 
  -7   9  19        4.03       -6.39     10.56 o 
  -6   9  19       75.50       63.36      9.09 o 
  -5   9  19       98.22       98.21      9.30 o 
  -4   9  19       22.31       13.05      7.40 o 
  -3   9  19       74.15       70.78      9.58 o 
  -2   9  19       52.88       55.25      9.30 o 
  -1   9  19       78.50       83.56      9.48 o 
   0   9  19      101.67       93.47     14.84 o 
   1   9  19       78.46       88.28     19.54 o 
 -15   0  20        0.23      -14.28     14.66 o 
 -14   0  20        2.40       17.72     15.70 o 
 -13   0  20        0.86       10.48     36.64 o 
 -12   0  20       31.47       31.86     12.92 o 
 -11   0  20      995.22     1179.41     38.70 o 
 -10   0  20      102.75      109.36     15.04 o 
  -9   0  20       14.37       13.45     19.94 o 
  -8   0  20        1.30        0.90      9.49 o 
  -7   0  20        3.47        9.65     12.99 o 
  -6   0  20       25.77       29.88     10.81 o 
  -5   0  20       93.02      111.68     14.25 o 
  -4   0  20       39.87       28.04     11.46 o 
  -3   0  20       10.57        8.68     10.92 o 
  -2   0  20        0.37       -3.61      9.49 o 
  -1   0  20       49.54       62.55     19.94 o 
   0   0  20      103.67      124.07     15.70 o 
   1   0  20       48.91       39.17     12.68 o 
   2   0  20       13.19       15.00     12.99 o 
   3   0  20       45.94       34.32     20.41 o 
   4   0  20        3.82       30.61     19.48 o 
   5   0  20       75.50       83.73     14.43 o 
   6   0  20       36.52       47.06     16.02 o 
   7   0  20       31.56       25.21     16.47 o 
   8   0  20        6.75       31.96      9.54 o 
   9   0  20        1.27        4.45      9.44 o 
 -15   1  20        1.08       -8.67      8.67 o 
 -14   1  20        0.11       -2.60      9.27 o 
 -13   1  20      189.78      188.79     14.34 o 
 -12   1  20      200.07      219.42     14.20 o 
 -11   1  20       13.83       11.97     11.11 o 
 -10   1  20        0.42       -3.74      8.04 o 
  -9   1  20      117.27      112.78     10.86 o 
  -8   1  20        7.66       -1.84      8.43 o 
  -7   1  20       11.13       18.28      7.68 o 
  -6   1  20       39.41       65.55      8.55 o 
  -5   1  20       18.28       17.07      8.30 o 
  -4   1  20       20.69        4.48      7.61 o 
  -3   1  20       17.41       21.85      7.86 o 
  -2   1  20       95.66      104.31      8.11 o 
  -1   1  20       18.17       24.53      6.81 o 
   0   1  20        4.48        4.73      6.78 o 
   1   1  20        1.11       -1.53      9.43 o 
   2   1  20       64.14       72.51      8.11 o 
   3   1  20       26.16       29.14      9.78 o 
   4   1  20        2.93        9.00     12.31 o 
   5   1  20       63.59       84.44     10.64 o 
   6   1  20      184.92      205.59     11.47 o 
   7   1  20        6.88       -5.55      7.70 o 
   8   1  20       26.88       29.89      9.45 o 
   9   1  20        3.55        7.53      7.61 o 
 -15   2  20       20.67        7.55     10.76 o 
 -14   2  20       13.37       -1.93      9.42 o 
 -13   2  20        9.52       -3.57     11.91 o 
 -12   2  20       90.58       93.65     11.33 o 
 -11   2  20      338.21      353.20     16.21 o 
 -10   2  20       86.31      104.39     11.21 o 
  -9   2  20       25.06       27.32      8.76 o 
  -8   2  20       37.99       39.90      8.90 o 
  -7   2  20       12.80        1.30      7.36 o 
  -6   2  20       16.92       17.81      6.39 o 
  -5   2  20       95.65       84.65      6.89 o 
  -4   2  20        1.58       -4.48      4.91 o 
  -3   2  20       30.54       26.23      5.84 o 
  -2   2  20      139.97      133.85      7.56 o 
  -1   2  20       34.58       40.60      6.84 o 
   0   2  20       10.93       15.85      8.91 o 
   1   2  20        9.95        6.21      6.70 o 
   2   2  20        8.47        8.23      9.54 o 
   3   2  20        2.75       16.21     10.68 o 
   4   2  20       79.13       93.89      9.90 o 
   5   2  20       15.52       16.98      8.02 o 
   6   2  20       98.03      118.57     15.29 o 
   7   2  20       17.33       18.16      8.08 o 
   8   2  20        7.96       -0.76      8.34 o 
   9   2  20        3.92       -8.39      8.39 o 
 -15   3  20       42.48       40.09     11.76 o 
 -14   3  20        7.69        0.11     10.69 o 
 -13   3  20       32.23       21.54      9.52 o 
 -12   3  20       33.43       22.13     11.78 o 
 -11   3  20       42.44       24.50     10.05 o 
 -10   3  20      135.52      142.96     13.92 o 
  -9   3  20       51.36       21.30      8.64 o 
  -8   3  20        2.96       -2.14      6.44 o 
  -7   3  20       27.85       21.94      6.81 o 
  -6   3  20       49.46       69.41      6.95 o 
  -5   3  20       55.76       63.62      7.12 o 
  -4   3  20       96.66      103.20      7.07 o 
  -3   3  20       61.38       75.19      6.76 o 
  -2   3  20       24.98       30.60      6.31 o 
  -1   3  20       96.75      106.99      7.19 o 
   0   3  20        8.21        5.03      5.22 o 
   1   3  20        9.94        7.35      5.29 o 
   2   3  20       35.32       13.98      7.02 o 
   3   3  20       98.48       97.08     11.37 o 
   4   3  20       40.89       56.47      9.63 o 
   5   3  20      130.64      165.04     11.50 o 
   6   3  20       30.50       15.63      8.46 o 
   7   3  20       17.15       22.43      8.31 o 
   8   3  20        1.96        2.02      8.29 o 
 -14   4  20       68.83       85.49     16.87 o 
 -13   4  20        7.52       -4.67     10.47 o 
 -12   4  20      113.61       88.41     14.01 o 
 -11   4  20       19.76       20.97      9.35 o 
 -10   4  20       13.29       -3.53      8.81 o 
  -9   4  20       85.95       90.57      8.63 o 
  -8   4  20        4.62        9.59      5.93 o 
  -7   4  20       12.14        6.09      5.89 o 
  -6   4  20        1.54        2.41      5.35 o 
  -5   4  20       26.67       31.72      5.85 o 
  -4   4  20       34.15       32.37      5.58 o 
  -3   4  20       64.20       66.97      7.06 o 
  -2   4  20      157.91      177.80      7.67 o 
  -1   4  20        2.65        3.51      5.27 o 
   0   4  20       56.42       52.38      8.47 o 
   1   4  20       48.60       41.65      6.51 o 
   2   4  20        5.55        1.41      5.99 o 
   3   4  20       13.81       17.27      8.78 o 
   4   4  20       62.99       58.78      9.71 o 
   5   4  20        7.83        8.15      9.53 o 
   6   4  20       12.18       26.67      9.07 o 
   7   4  20       36.58       34.11      9.13 o 
   8   4  20       29.55       27.25      8.79 o 
 -13   5  20       17.94       17.87     13.06 o 
 -12   5  20       12.88       14.59     11.70 o 
 -11   5  20      131.93      129.19     15.37 o 
 -10   5  20       13.52       12.21      6.61 o 
  -9   5  20        8.53       19.24      6.86 o 
  -8   5  20       16.44        7.37      6.28 o 
  -7   5  20      176.11      208.46      9.80 o 
  -6   5  20       45.74       45.08      6.41 o 
  -5   5  20      152.35      168.30      8.30 o 
  -4   5  20       72.54       69.59      6.73 o 
  -3   5  20       33.28       44.51      6.27 o 
  -2   5  20        6.45        2.72      5.65 o 
  -1   5  20       23.09       26.18      5.97 o 
   0   5  20       37.99       47.38      6.59 o 
   1   5  20       39.55       26.28      7.06 o 
   2   5  20       16.61       11.15      6.26 o 
   3   5  20       91.00       85.70      8.15 o 
   4   5  20       68.96       81.41      8.43 o 
   5   5  20       70.30       85.13     10.80 o 
   6   5  20        1.86       -8.19      8.19 o 
   7   5  20        5.45       -1.80      8.04 o 
 -12   6  20        6.84      -11.13     11.13 o 
 -11   6  20        3.87       -4.30      9.93 o 
 -10   6  20       68.01       87.51     10.52 o 
  -9   6  20       45.71       42.15      7.54 o 
  -8   6  20       62.16       77.35      7.79 o 
  -7   6  20        5.65       -2.64      5.75 o 
  -6   6  20       12.88        4.11      5.30 o 
  -5   6  20       58.98       61.29      6.46 o 
  -4   6  20      110.46      113.12      7.70 o 
  -3   6  20      214.79      255.07      9.59 o 
  -2   6  20       80.88      102.29      7.52 o 
  -1   6  20       24.39       12.59      5.67 o 
   0   6  20       33.34       19.20      5.83 o 
   1   6  20       19.24        7.70      6.09 o 
   2   6  20      166.92      194.10     10.64 o 
   3   6  20       20.54       18.86      7.61 o 
   4   6  20       20.27       11.75      8.48 o 
   5   6  20       10.28        2.51      8.01 o 
   6   6  20       15.54       15.46      9.84 o 
 -11   7  20       17.14       -0.35     13.73 o 
 -10   7  20        0.57        7.69     18.87 o 
  -9   7  20       40.79       69.62     13.00 o 
  -8   7  20       80.67       90.90      9.56 o 
  -7   7  20       57.76       54.80      9.26 o 
  -6   7  20       18.84       23.08      6.22 o 
  -5   7  20      155.26      185.67      9.04 o 
  -4   7  20        1.65       -5.83      5.83 o 
  -3   7  20       87.36       99.89      6.97 o 
  -2   7  20       12.81       15.08      6.24 o 
  -1   7  20       27.87       28.16      6.36 o 
   0   7  20       45.20       53.05      9.31 o 
   1   7  20       52.24       63.18      8.80 o 
   2   7  20       86.14      109.22     10.46 o 
   3   7  20       98.60      101.80     10.20 o 
   4   7  20       88.11       93.82     13.39 o 
  -9   8  20        8.02       20.69      9.60 o 
  -8   8  20      132.72      127.34     12.44 o 
  -7   8  20       55.44       71.12      9.85 o 
  -6   8  20      106.92      100.59      9.41 o 
  -5   8  20      109.25      121.85     13.11 o 
  -4   8  20       20.58       21.39      8.23 o 
  -3   8  20      187.64      192.65     14.08 o 
  -2   8  20       60.10       69.31     12.17 o 
  -1   8  20       23.39       22.28      7.94 o 
   0   8  20        5.92       -1.25      7.79 o 
   1   8  20       23.25       28.74      9.86 o 
   2   8  20       76.42       72.34     11.58 o 
  -4   9  20       45.72       82.55     23.19 o 
  -3   9  20       50.92       52.18     38.96 o 
 -15   0  21      122.48      164.52     54.72 o 
 -14   0  21       36.56       27.36     15.08 o 
 -13   0  21        0.68      -13.43     13.43 o 
 -12   0  21        5.21      -13.45     13.45 o 
 -11   0  21       66.36      102.94     15.70 o 
 -10   0  21       56.95       42.93     13.73 o 
  -9   0  21       17.93       30.04     22.26 o 
  -8   0  21       32.04       15.03     18.09 o 
  -7   0  21       84.28       80.66     13.73 o 
  -6   0  21        0.01       16.67     10.43 o 
  -5   0  21      114.54      103.92     25.04 o 
  -4   0  21      147.05      162.72     17.37 o 
  -3   0  21       92.32       72.88     13.12 o 
  -2   0  21       95.39      114.95     16.70 o 
  -1   0  21       39.79       21.86     13.91 o 
   0   0  21      114.43      159.58     17.30 o 
   1   0  21        0.01      -19.01     19.01 o 
   2   0  21       14.58        3.91     10.81 o 
   3   0  21       11.37       18.55     19.48 o 
   4   0  21       32.50       42.67     18.55 o 
   5   0  21        1.73        8.35     20.41 o 
   6   0  21       43.20        7.98     15.04 o 
   7   0  21       21.40       21.73     12.22 o 
   8   0  21        6.50        0.01     12.03 o 
 -15   1  21       24.51       21.98     10.08 o 
 -14   1  21       45.01       36.06     11.23 o 
 -13   1  21       88.56       99.55     11.88 o 
 -12   1  21      209.79      196.38     19.47 o 
 -11   1  21        2.74        2.27      9.25 o 
 -10   1  21       95.29       92.92     11.12 o 
  -9   1  21       65.64       68.30      9.81 o 
  -8   1  21       50.68       51.44      9.60 o 
  -7   1  21       32.60       41.56      9.82 o 
  -6   1  21       58.81       57.44      9.02 o 
  -5   1  21        6.07        8.19      7.57 o 
  -4   1  21        2.76        1.09      8.02 o 
  -3   1  21       97.75      111.78     11.51 o 
  -2   1  21       10.90       24.52      9.05 o 
  -1   1  21       40.56       33.63      8.55 o 
   0   1  21      152.57      171.27     17.27 o 
   1   1  21      176.35      193.48     13.07 o 
   2   1  21       88.93       77.94      9.94 o 
   3   1  21       15.72       25.70     10.90 o 
   4   1  21       52.02       41.08     17.64 o 
   5   1  21       32.38       16.94     10.50 o 
   6   1  21        0.60        1.29      7.56 o 
   7   1  21       11.23       14.36      8.00 o 
   8   1  21       45.13       61.08     10.50 o 
 -14   2  21        9.24        1.31     10.04 o 
 -13   2  21       53.87       38.27     11.09 o 
 -12   2  21       74.24       71.58     11.52 o 
 -11   2  21      455.13      518.61     19.50 o 
 -10   2  21      116.78      126.26     14.19 o 
  -9   2  21       54.52       62.02     10.40 o 
  -8   2  21       10.09        9.57      7.97 o 
  -7   2  21       46.54       45.62      9.02 o 
  -6   2  21       34.64       53.76      8.63 o 
  -5   2  21       45.60       67.47      9.12 o 
  -4   2  21       81.37       91.86      8.47 o 
  -3   2  21        3.73       -0.08      9.73 o 
  -2   2  21      162.12      173.49     12.53 o 
  -1   2  21       76.63       97.29      8.72 o 
   0   2  21       89.72      128.21     10.27 o 
   1   2  21      104.56      114.82      9.67 o 
   2   2  21        6.61        7.08      8.66 o 
   3   2  21       78.54       69.14     12.67 o 
   4   2  21       18.31       26.52      8.79 o 
   5   2  21      110.50      112.76     10.91 o 
   6   2  21       13.81       14.86      9.89 o 
   7   2  21       36.27       18.61      8.86 o 
   8   2  21        8.83        3.99     10.72 o 
 -14   3  21       27.41       32.87     12.83 o 
 -13   3  21       92.91       98.29     13.72 o 
 -12   3  21      290.57      364.76     17.42 o 
 -11   3  21       35.05       26.47      9.52 o 
 -10   3  21       39.11       41.03      9.70 o 
  -9   3  21      200.43      224.55     13.85 o 
  -8   3  21       54.54       44.08      9.09 o 
  -7   3  21      110.92      126.02      9.62 o 
  -6   3  21       98.91      115.44     13.59 o 
  -5   3  21       39.25       23.63      6.98 o 
  -4   3  21        4.29        4.81      5.66 o 
  -3   3  21       38.65       30.74      6.59 o 
  -2   3  21       38.25       50.38      7.84 o 
  -1   3  21       65.15       49.15      7.81 o 
   0   3  21      175.82      180.29     10.12 o 
   1   3  21      122.55      150.60      9.96 o 
   2   3  21        8.24        2.57      7.78 o 
   3   3  21       14.93       -0.74      7.94 o 
   4   3  21       93.52       97.87     10.30 o 
   5   3  21       41.99       36.68     10.07 o 
   6   3  21       47.78       41.40     10.35 o 
   7   3  21       40.45       35.68      9.20 o 
 -13   4  21        2.61      -10.29     10.29 o 
 -12   4  21       53.76       62.22     12.98 o 
 -11   4  21      187.40      194.12     18.43 o 
 -10   4  21      265.50      306.58     15.84 o 
  -9   4  21       13.96       18.17      9.07 o 
  -8   4  21       99.42       82.74      8.73 o 
  -7   4  21        6.70        7.53      6.76 o 
  -6   4  21        5.34        0.97      6.03 o 
  -5   4  21       30.89       33.86      7.14 o 
  -4   4  21      163.17      169.20      8.30 o 
  -3   4  21       67.15       64.47      6.75 o 
  -2   4  21       10.80        2.12      5.43 o 
  -1   4  21        5.16        9.57      5.46 o 
   0   4  21       40.48       31.03      6.61 o 
   1   4  21       45.39       44.95      7.75 o 
   2   4  21       43.42       37.44     10.72 o 
   3   4  21       87.99       90.03     10.04 o 
   4   4  21       94.09      107.48     10.82 o 
   5   4  21       76.16       75.95     10.22 o 
   6   4  21        2.68       -8.29      8.29 o 
   7   4  21       10.76       28.75     25.04 o 
 -12   5  21       87.63      108.37     13.90 o 
 -11   5  21       21.25       11.21     10.54 o 
 -10   5  21       42.90       30.99     10.05 o 
  -9   5  21      196.67      214.28     10.53 o 
  -8   5  21      104.25      106.65     10.28 o 
  -7   5  21       19.91       29.71      6.60 o 
  -6   5  21       31.54       27.17      6.31 o 
  -5   5  21      101.35      110.19      7.65 o 
  -4   5  21      112.99      114.08     10.38 o 
  -3   5  21      183.85      240.11     12.26 o 
  -2   5  21       74.36       65.85      7.21 o 
  -1   5  21        2.80       -5.02      5.30 o 
   0   5  21        4.53       -4.15      6.70 o 
   1   5  21        1.88       -5.93      5.93 o 
   2   5  21       18.65       13.68      6.65 o 
   3   5  21       39.71       21.88      9.28 o 
   4   5  21       58.20       65.17     11.01 o 
   5   5  21       11.11       -8.22      8.22 o 
   6   5  21       11.10       -8.28      8.28 o 
 -11   6  21       49.68       29.68     20.41 o 
 -10   6  21        6.10        1.92      8.97 o 
  -9   6  21       31.49       36.64     11.73 o 
  -8   6  21      116.52      119.63     10.47 o 
  -7   6  21       58.88       48.84      7.56 o 
  -6   6  21       24.52       25.47      6.53 o 
  -5   6  21       37.47       32.05      6.38 o 
  -4   6  21       47.73       64.48      7.33 o 
  -3   6  21       33.21       40.67      6.44 o 
  -2   6  21       33.49       35.85      7.49 o 
  -1   6  21       73.02       78.39      7.48 o 
   0   6  21        0.20       -5.79      5.79 o 
   1   6  21       18.87       17.72      7.04 o 
   2   6  21       46.03       32.46      9.47 o 
   3   6  21      132.69      178.64     11.18 o 
   4   6  21       44.23       49.22     10.28 o 
 -10   7  21       14.99       35.25     19.48 o 
  -9   7  21      162.75      177.13     16.61 o 
  -8   7  21       38.95       27.40     10.45 o 
  -7   7  21       14.06        7.81      7.92 o 
  -6   7  21       20.23       21.66     12.09 o 
  -5   7  21       41.77       38.92      8.43 o 
  -4   7  21      220.03      234.46     11.90 o 
  -3   7  21      170.94      174.58      8.62 o 
  -2   7  21        5.72        0.86      5.76 o 
  -1   7  21       15.93       14.02      7.35 o 
   0   7  21       14.13       17.72      7.85 o 
   1   7  21       22.74       17.08      9.74 o 
   2   7  21       29.66       39.36     11.65 o 
   3   7  21      170.52      162.78     14.44 o 
  -7   8  21       57.17       56.63     11.04 o 
  -6   8  21       26.23       21.43      8.69 o 
  -5   8  21        3.15       -0.29      8.47 o 
  -4   8  21       26.95       25.02      8.52 o 
  -3   8  21       10.30       10.90      8.55 o 
  -2   8  21       26.28       23.33     13.65 o 
  -1   8  21        6.86        0.13      7.94 o 
   0   8  21       24.88       39.64     11.16 o 
 -14   0  22       25.08       20.88     14.75 o 
 -13   0  22        0.00        7.88     12.46 o 
 -12   0  22      117.68      165.42     20.65 o 
 -11   0  22       70.29       66.66     17.05 o 
 -10   0  22      134.11      153.78     32.46 o 
  -9   0  22       33.01       41.43     12.78 o 
  -8   0  22       90.22      112.42     17.30 o 
  -7   0  22        2.32        1.57     10.43 o 
  -6   0  22       17.20       37.98     17.16 o 
  -5   0  22       48.05       32.69     12.12 o 
  -4   0  22        0.64       -9.77      9.77 o 
  -3   0  22       42.41       50.65     15.08 o 
  -2   0  22        3.31       -1.21     10.81 o 
  -1   0  22      322.64      383.42     24.24 o 
   0   0  22        3.05        7.66     12.26 o 
   1   0  22       23.30       16.29     14.09 o 
   2   0  22       28.74       27.67     13.34 o 
   3   0  22       20.83       10.20     16.70 o 
   4   0  22       33.73       19.48     21.33 o 
   5   0  22       51.79       56.69     15.58 o 
   6   0  22       53.76       66.40     15.98 o 
   7   0  22       29.06       14.00     12.44 o 
 -14   1  22       12.95       19.32     10.09 o 
 -13   1  22       26.00        5.06      9.67 o 
 -12   1  22       14.64       11.52      9.23 o 
 -11   1  22       13.09       -2.31      8.40 o 
 -10   1  22       73.51       71.40     11.14 o 
  -9   1  22       23.07       11.12      8.56 o 
  -8   1  22       67.65       73.73     10.71 o 
  -7   1  22      161.67      173.42     12.61 o 
  -6   1  22       92.30       79.17     10.30 o 
  -5   1  22       34.37       39.41      9.00 o 
  -4   1  22       25.10       21.27      9.92 o 
  -3   1  22       31.81       38.65      9.72 o 
  -2   1  22       38.36       31.47     10.29 o 
  -1   1  22      150.69      154.10     14.73 o 
   0   1  22       41.50       38.71      9.40 o 
   1   1  22       17.24        1.04      8.94 o 
   2   1  22       32.08       10.42      9.45 o 
   3   1  22       33.16       39.42     15.74 o 
   4   1  22      115.35      131.32     17.96 o 
   5   1  22        4.61        8.43     10.43 o 
   6   1  22        1.96       -8.56      8.56 o 
   7   1  22       68.11       55.38     10.93 o 
 -14   2  22        5.58       -9.06      9.12 o 
 -13   2  22        7.81       -1.64      8.92 o 
 -12   2  22       35.63       38.03     13.65 o 
 -11   2  22       44.77       17.97     10.15 o 
 -10   2  22       37.94       14.03      9.83 o 
  -9   2  22      101.77      135.49     12.27 o 
  -8   2  22       69.30       59.90     10.45 o 
  -7   2  22       36.39       46.62      9.04 o 
  -6   2  22       31.78       33.45      8.76 o 
  -5   2  22       78.44       84.47      9.98 o 
  -4   2  22       34.91       33.77      9.10 o 
  -3   2  22        4.42       -8.40      8.40 o 
  -2   2  22       46.25       56.40     10.40 o 
  -1   2  22      184.83      196.91     13.32 o 
   0   2  22      184.85      182.07     20.35 o 
   1   2  22       16.56        9.65      9.37 o 
   2   2  22        1.97        2.57      8.23 o 
   3   2  22        9.33       -8.89      8.89 o 
   4   2  22        3.45        0.36      8.71 o 
   5   2  22       48.58       55.68      9.83 o 
   6   2  22      115.23      128.32     11.34 o 
 -13   3  22        1.43      -11.31     11.31 o 
 -12   3  22       37.63       29.06     11.37 o 
 -11   3  22       20.16       16.32      9.42 o 
 -10   3  22      123.41      151.98     13.06 o 
  -9   3  22      106.61       96.91     12.02 o 
  -8   3  22       34.19       20.14      9.57 o 
  -7   3  22        5.41       -7.86      7.86 o 
  -6   3  22       56.36       65.15     10.05 o 
  -5   3  22        2.86        6.46      7.04 o 
  -4   3  22       53.99       49.19      7.93 o 
  -3   3  22      135.12      149.20     11.21 o 
  -2   3  22       44.63       45.39      7.59 o 
  -1   3  22       45.77       49.79      7.81 o 
   0   3  22       17.26       33.29      8.82 o 
   1   3  22       11.93        4.66      7.29 o 
   2   3  22       32.03        9.63      8.49 o 
   3   3  22      125.30      126.78     11.51 o 
   4   3  22      121.28      112.91     14.19 o 
   5   3  22       51.35       25.09     10.00 o 
   6   3  22       39.64       43.74      9.73 o 
 -12   4  22       10.07       -8.30     10.64 o 
 -11   4  22      176.94      183.71     16.31 o 
 -10   4  22      311.56      363.84     19.97 o 
  -9   4  22       74.27       83.34     12.11 o 
  -8   4  22      139.30      150.84     14.86 o 
  -7   4  22       23.82       13.95      7.89 o 
  -6   4  22      137.16      147.22     10.89 o 
  -5   4  22      136.36      154.52     10.86 o 
  -4   4  22        4.93       -1.06      6.65 o 
  -3   4  22       49.47       57.13      8.70 o 
  -2   4  22       22.83       27.10      7.82 o 
  -1   4  22       20.70       22.14      7.39 o 
   0   4  22      112.43      142.57     11.40 o 
   1   4  22       83.32      112.14     10.83 o 
   2   4  22       36.10       22.97      8.43 o 
   3   4  22       44.01       53.74      9.99 o 
   4   4  22       32.61       25.22      9.64 o 
   5   4  22       64.58       80.88     14.82 o 
 -11   5  22      106.92       97.58     13.54 o 
 -10   5  22      123.09      113.72     12.59 o 
  -9   5  22       47.69       68.65     16.33 o 
  -8   5  22      101.45      100.65     12.33 o 
  -7   5  22        0.73       -5.75      5.75 o 
  -6   5  22       31.16       42.24      6.87 o 
  -5   5  22       23.43       33.22      6.89 o 
  -4   5  22       66.33       81.68      7.69 o 
  -3   5  22       57.61       61.00      7.35 o 
  -2   5  22        7.20       -2.38      5.94 o 
  -1   5  22        7.62        3.20      6.28 o 
   0   5  22       15.96       18.50      7.54 o 
   1   5  22       62.12       87.58      9.48 o 
   2   5  22       59.95       62.39      9.89 o 
   3   5  22      162.57      163.86     14.16 o 
   4   5  22       43.12       46.82      9.53 o 
 -10   6  22      186.74      195.77     18.99 o 
  -9   6  22      105.06      114.10     12.58 o 
  -8   6  22      427.86      474.29     18.24 o 
  -7   6  22       43.11       25.08      7.49 o 
  -6   6  22      126.65      119.53     12.84 o 
  -5   6  22       33.78       43.45      7.47 o 
  -4   6  22        4.45       -5.01      6.43 o 
  -3   6  22       67.64       77.30      8.22 o 
  -2   6  22       22.18        9.45      6.78 o 
  -1   6  22       23.03       18.24      6.47 o 
   0   6  22        4.84        0.65      6.87 o 
   1   6  22      162.24      178.64      9.99 o 
   2   6  22       42.65       57.06     10.65 o 
   3   6  22       29.46       35.01     11.11 o 
  -8   7  22        4.19       -5.95      8.53 o 
  -7   7  22       88.69       95.14     10.70 o 
  -6   7  22       21.63       50.09      8.74 o 
  -5   7  22       85.79       88.77     10.31 o 
  -4   7  22       98.10       92.14     10.46 o 
  -3   7  22       60.34       47.28      9.24 o 
  -2   7  22       26.26       11.79      7.55 o 
  -1   7  22        2.86       -8.04      8.04 o 
   0   7  22       11.30        0.89      8.29 o 
   1   7  22        1.63       18.06     12.08 o 
 -13   0  23       36.80       -0.46     24.58 o 
 -12   0  23       16.04        7.82     13.36 o 
 -11   0  23       19.75       -0.25     12.87 o 
 -10   0  23      131.91      182.43     29.22 o 
  -9   0  23       51.92       47.39     13.73 o 
  -8   0  23      142.10      134.64     18.68 o 
  -7   0  23      103.82       98.47     15.08 o 
  -6   0  23        2.33      -12.45     12.99 o 
  -5   0  23       34.45       37.27     12.78 o 
  -4   0  23       57.20       70.96     13.77 o 
  -3   0  23       23.57       19.66     11.75 o 
  -2   0  23      220.19      222.09     20.65 o 
  -1   0  23      196.49      280.20     21.96 o 
   0   0  23      305.60      298.30     29.22 o 
   1   0  23        2.51       11.13     20.87 o 
   2   0  23       11.49       20.53     14.38 o 
   3   0  23       54.96       76.98     22.26 o 
   4   0  23      104.10       80.69     26.90 o 
   5   0  23        6.31       26.01     16.06 o 
   6   0  23       25.90       43.59     24.12 o 
 -13   1  23        1.95       -0.65      9.90 o 
 -12   1  23      120.28      132.23     13.25 o 
 -11   1  23        0.65       -3.45      8.76 o 
 -10   1  23       61.22       61.53     10.68 o 
  -9   1  23       20.02       -3.03      9.41 o 
  -8   1  23       36.55       13.29     10.71 o 
  -7   1  23       11.60       10.56      9.19 o 
  -6   1  23       39.65       18.51      9.71 o 
  -5   1  23      105.92      114.34     11.70 o 
  -4   1  23       64.42       36.79     11.20 o 
  -3   1  23       97.64      140.54     14.45 o 
  -2   1  23       54.69       47.92     10.98 o 
  -1   1  23       19.44       45.18     10.73 o 
   0   1  23      416.92      454.84     31.33 o 
   1   1  23      255.21      265.25     15.49 o 
   2   1  23        2.62        0.70      9.42 o 
   3   1  23       10.69        9.25     13.15 o 
   4   1  23      105.50       77.51     18.55 o 
   5   1  23        8.97       11.40     15.99 o 
 -13   2  23        0.40       -8.59     10.10 o 
 -12   2  23       14.56       20.39     11.51 o 
 -11   2  23       17.85       -0.15     10.58 o 
 -10   2  23       19.79       14.36      9.14 o 
  -9   2  23      118.00      124.59     13.52 o 
  -8   2  23      155.78      163.11     13.78 o 
  -7   2  23       80.00       76.02     10.68 o 
  -6   2  23        8.26        3.36      8.80 o 
  -5   2  23       32.45       22.80      9.35 o 
  -4   2  23       24.38       28.19      9.35 o 
  -3   2  23       47.07       48.12     16.17 o 
  -2   2  23      150.19      162.51     13.24 o 
  -1   2  23      220.37      204.67     22.09 o 
   0   2  23       52.68       46.20     13.25 o 
   1   2  23       57.20       43.39     10.66 o 
   2   2  23        0.61       -7.91     10.06 o 
   3   2  23       23.09       31.88     14.07 o 
   4   2  23       81.94       74.09     12.94 o 
   5   2  23       14.01        9.77     12.99 o 
 -12   3  23        5.23       10.60     15.21 o 
 -11   3  23       30.04       25.10     11.42 o 
 -10   3  23       82.01       94.66     12.04 o 
  -9   3  23      211.84      234.80     15.49 o 
  -8   3  23       14.67        3.42     11.03 o 
  -7   3  23       29.39       18.82      9.34 o 
  -6   3  23       62.15       51.88     15.93 o 
  -5   3  23        8.02       -4.04      8.80 o 
  -4   3  23      164.35      200.19     13.20 o 
  -3   3  23       50.86       63.98     13.53 o 
  -2   3  23      106.90      130.58     11.05 o 
  -1   3  23       25.18       20.32      8.36 o 
   0   3  23      153.10      186.09     13.85 o 
   1   3  23       50.52       68.81     10.14 o 
   2   3  23       25.15       16.15      9.41 o 
   3   3  23      100.13      122.87     16.09 o 
   4   3  23       20.99       11.87      9.67 o 
   5   3  23       20.59       23.19     23.19 o 
 -11   4  23       44.17       42.25     12.65 o 
 -10   4  23        0.08       -9.87      9.87 o 
  -9   4  23      152.64      135.57     16.80 o 
  -8   4  23      215.36      243.67     16.95 o 
  -7   4  23       96.10      112.54     13.04 o 
  -6   4  23        4.53       -2.72      9.31 o 
  -5   4  23        1.11        4.95      8.45 o 
  -4   4  23      197.72      219.87     12.55 o 
  -3   4  23       63.71      104.61      9.66 o 
  -2   4  23       12.93       10.09      7.40 o 
  -1   4  23        0.92        0.45      8.41 o 
   0   4  23       39.58       48.81     10.23 o 
   1   4  23       85.89       99.64     10.81 o 
   2   4  23       25.55       20.38      9.09 o 
   3   4  23        7.49       13.44      8.77 o 
   4   4  23       35.76       28.45      9.46 o 
 -10   5  23        6.69       -9.66      9.66 o 
  -9   5  23      482.21      591.21     29.16 o 
  -8   5  23       57.16       61.18      9.17 o 
  -7   5  23       32.39       32.54      8.66 o 
  -6   5  23        1.35        0.24      7.89 o 
  -5   5  23       34.06       28.16      8.26 o 
  -4   5  23      155.93      160.25     10.81 o 
  -3   5  23      233.33      272.37     12.67 o 
  -2   5  23       43.63       49.89      8.90 o 
  -1   5  23       10.98       -5.91      8.23 o 
   0   5  23       28.18       31.82      9.40 o 
   1   5  23       26.10       32.02      8.02 o 
   2   5  23       28.37       41.66     14.93 o 
   3   5  23       47.89       39.88     25.04 o 
  -8   6  23       51.27       67.66     11.91 o 
  -7   6  23       22.12       24.07     10.08 o 
  -6   6  23      166.15      214.91     12.81 o 
  -5   6  23       12.52       10.84      7.97 o 
  -4   6  23       96.75      108.06     11.82 o 
  -3   6  23       62.46       79.93      9.30 o 
  -2   6  23       28.30       20.26      7.75 o 
  -1   6  23      124.70      139.35     10.30 o 
   0   6  23        6.97       -7.62      7.62 o 
   1   6  23       29.79       25.15     13.20 o 
 -12   0  24        0.59        7.88     16.23 o 
 -11   0  24        2.29      -11.09     11.09 o 
 -10   0  24        0.03        0.29     12.41 o 
  -9   0  24        4.55      -11.80     11.80 o 
  -8   0  24       11.88       41.29     16.36 o 
  -7   0  24      666.07      691.66     32.12 o 
  -6   0  24       46.77       37.14     13.73 o 
  -5   0  24        6.79       27.94     16.23 o 
  -4   0  24        2.01       11.24     14.38 o 
  -3   0  24      153.68      200.17     20.65 o 
  -2   0  24       18.43        2.11     12.12 o 
  -1   0  24       70.12       77.81     16.23 o 
   0   0  24       35.58       75.21     17.01 o 
   1   0  24      106.47      174.65     20.65 o 
   2   0  24       58.04       67.71     25.97 o 
   3   0  24        0.19      -15.77     15.77 o 
 -12   1  24        8.49        4.26     10.71 o 
 -11   1  24        3.42       -9.59      9.59 o 
 -10   1  24        7.91       -9.22      9.22 o 
  -9   1  24       80.82       37.60     11.30 o 
  -8   1  24      139.99      133.74     12.95 o 
  -7   1  24      155.19      174.83     14.25 o 
  -6   1  24       36.80       13.54     10.04 o 
  -5   1  24        0.20       -8.63      8.63 o 
  -4   1  24       24.15       23.40     10.08 o 
  -3   1  24       18.22       -1.99      9.52 o 
  -2   1  24      213.23      271.38     20.35 o 
  -1   1  24      252.63      292.79     16.27 o 
   0   1  24       35.87       46.81     11.23 o 
   1   1  24       22.50        9.54      9.62 o 
   2   1  24        9.06        7.99     12.17 o 
   3   1  24       34.65       65.69     16.71 o 
   4   1  24        5.13        7.39     11.40 o 
 -11   2  24       20.87       18.23     10.19 o 
 -10   2  24       53.38       54.86     11.36 o 
  -9   2  24       32.63       21.66     10.92 o 
  -8   2  24      294.78      308.84     19.60 o 
  -7   2  24      683.64      757.99     29.79 o 
  -6   2  24      155.62      173.18     13.55 o 
  -5   2  24       10.88      -10.89     10.89 o 
  -4   2  24      160.92      190.81     14.19 o 
  -3   2  24       85.36       85.30     12.05 o 
  -2   2  24       42.76       34.97     11.38 o 
  -1   2  24      142.62      159.80     13.75 o 
   0   2  24       48.38       60.31     11.59 o 
   1   2  24      170.62      187.83     14.40 o 
   2   2  24       37.39       24.16     14.09 o 
   3   2  24       83.39      108.82     15.46 o 
   4   2  24      174.93      185.50     33.39 o 
 -11   3  24       59.75       22.09     22.26 o 
 -10   3  24      112.53      116.68     16.16 o 
  -9   3  24      171.01      220.65     42.83 o 
  -8   3  24        7.31        2.22      8.86 o 
  -7   3  24       54.10       42.61     11.29 o 
  -6   3  24        7.49       30.76     10.40 o 
  -5   3  24        5.86       -8.14      8.93 o 
  -4   3  24       12.91       13.17     10.63 o 
  -3   3  24        1.37        7.15      8.17 o 
  -2   3  24       30.34       40.16      9.58 o 
  -1   3  24       78.87       62.44     12.26 o 
   0   3  24      168.52      179.16     13.19 o 
   1   3  24       42.02       54.87     10.58 o 
   2   3  24        3.26       26.19     12.44 o 
   3   3  24      105.14      110.77     25.95 o 
 -10   4  24       18.44       33.52     18.99 o 
  -9   4  24      188.19      225.16     23.56 o 
  -8   4  24      176.41      201.46     16.95 o 
  -7   4  24      266.86      293.00     18.70 o 
  -6   4  24      304.73      359.99     20.29 o 
  -5   4  24       67.57       68.77     11.24 o 
  -4   4  24      152.03      175.57     12.54 o 
  -3   4  24       59.72       57.72      9.94 o 
  -2   4  24       56.25       36.83      9.82 o 
  -1   4  24      161.58      211.44     15.37 o 
   0   4  24       27.45       33.99     10.80 o 
   1   4  24      108.47      100.64     13.38 o 
   2   4  24       78.36       75.97     12.92 o 
  -8   5  24       33.92       47.76     11.12 o 
  -7   5  24       89.95       91.54     12.63 o 
  -6   5  24       63.48       78.98     12.47 o 
  -5   5  24       10.87       27.84     10.71 o 
  -4   5  24       35.02       46.04     10.63 o 
  -3   5  24       20.77       28.62      8.43 o 
  -2   5  24        0.72      -11.34     11.34 o 
  -1   5  24       14.08       -3.99      8.50 o 
   0   5  24       73.80       62.54     10.22 o 
  -4   6  24       38.74       51.94     25.97 o 
 -10   0  25       39.26       41.74     15.74 o 
  -9   0  25        0.43       -2.87     14.00 o 
  -8   0  25      623.53      709.01     35.05 o 
  -7   0  25       19.75       31.42     15.58 o 
  -6   0  25        7.32       -2.32     15.74 o 
  -5   0  25       62.74       78.15     23.65 o 
  -4   0  25       40.58       63.08     15.37 o 
  -3   0  25        0.75       -0.05     13.34 o 
  -2   0  25       47.65       64.14     15.98 o 
  -1   0  25        2.49      -13.91     13.91 o 
   0   0  25       77.44       97.86     19.02 o 
   1   0  25        2.41      -14.91     14.91 o 
   2   0  25        0.54        0.93     22.26 o 
 -10   1  25        7.17        1.62     13.72 o 
  -9   1  25       63.16       52.21     12.08 o 
  -8   1  25       90.46       92.45     12.73 o 
  -7   1  25      183.41      225.95     15.87 o 
  -6   1  25      500.47      539.15     28.78 o 
  -5   1  25      104.99       86.90     11.70 o 
  -4   1  25       26.40       20.83     10.41 o 
  -3   1  25      141.55      147.62     18.07 o 
  -2   1  25       49.60       35.35     11.49 o 
  -1   1  25      190.10      249.14     23.00 o 
   0   1  25       16.36        1.58      9.46 o 
   1   1  25       37.06       25.36     14.46 o 
   2   1  25       32.53       50.14     16.64 o 
 -10   2  25       87.74       94.15     12.72 o 
  -9   2  25       37.38       21.54     12.93 o 
  -8   2  25      359.19      423.22     20.56 o 
  -7   2  25        2.44        8.64     10.96 o 
  -6   2  25       43.54       43.41     11.26 o 
  -5   2  25       65.01       70.82     11.47 o 
  -4   2  25       39.15       36.06     10.39 o 
  -3   2  25        9.45       -9.43      9.93 o 
  -2   2  25       68.21       49.51     11.75 o 
  -1   2  25      212.93      257.21     17.22 o 
   0   2  25       67.96       51.23     12.14 o 
   1   2  25       69.82       44.63     11.39 o 
   2   2  25       21.37       52.87     25.97 o 
  -9   3  25       29.18       49.02     20.14 o 
  -8   3  25       18.68       31.90     11.54 o 
  -7   3  25      431.12      602.77     35.39 o 
  -6   3  25      321.69      351.25     21.05 o 
  -5   3  25       78.01       64.47     13.61 o 
  -4   3  25       39.09       40.11     10.95 o 
  -3   3  25       13.10       11.84     13.45 o 
  -2   3  25       25.60       13.71     12.62 o 
  -1   3  25      146.86      180.51     19.76 o 
   0   3  25      108.13      134.83     13.48 o 
   1   3  25       98.04      105.30     12.59 o 
  -7   4  25       20.76       27.90     11.84 o 
  -6   4  25        2.43       -9.11     10.57 o 
  -5   4  25        9.37        2.64      9.92 o 
  -4   4  25        1.26       -8.88      9.81 o 
  -3   4  25       18.27       22.02     10.04 o 
  -2   4  25       93.09       83.29     12.55 o 
  -1   4  25       38.87       16.17     11.42 o 
  -8   0  26       85.93       92.35     19.68 o 
  -7   0  26      364.27      426.63     33.39 o 
  -6   0  26       99.08       77.65     18.68 o 
  -5   0  26       42.10        6.80     14.66 o 
  -4   0  26       45.29       43.49     26.43 o 
  -3   0  26       19.99        3.60     16.23 o 
  -2   0  26        4.01      -12.52     20.87 o 
  -1   0  26       64.19       68.98     18.03 o 
   0   0  26        4.27        3.71     23.19 o 
  -8   1  26       30.93       26.66     10.40 o 
  -7   1  26      310.81      342.58     18.28 o 
  -6   1  26       35.47       38.45     12.32 o 
  -5   1  26       43.15       49.70     14.46 o 
  -4   1  26       16.87       -8.81     11.38 o 
  -3   1  26       37.64       33.76     18.21 o 
  -2   1  26        3.45      -10.22     10.22 o 
  -1   1  26       16.24        4.37     12.85 o 
  -7   2  26      201.12      244.85     17.40 o 
  -6   2  26       86.69      107.55     12.73 o 
  -5   2  26       18.16       -2.20     10.22 o 
  -4   2  26       22.69       11.10     10.25 o 
  -3   2  26        8.19        0.16      9.94 o 
  -2   2  26        3.60       -9.58      9.58 o 
  -1   2  26       11.84       15.55     14.91 o 
  -5   3  26       49.26       77.91     25.97 o 
  -4   3  26       11.99       14.84     21.33 o 
                                                 
